# Supplementary material for: Identification of Ferroptosis-Related Prognostic Signature and Subtypes Related to the Immune Microenvironment for Breast Cancer Patients Receiving Neoadjuvant Chemotherapy
Source: Front Immunol. 2022 May 4;13:895110. doi: 10.3389/fimmu.2022.895110 (PMC9115856; doi:10.3389/fimmu.2022.895110)
Supplement: Supplementary Table 1 — Ferroptosis suppressor, driver and marker genes from FerrDB database. [file Table_1.xlsx]

## Sheet: ferroptosis driver
id	symbol	name	hgncid	evidence	testmethod	testin	testsetting	pathway	confidence	experiments	caution	proteinfullname	uniprotac	uniprotid	pmid	remark	latestupdate
1	RPL8	Ribosomal protein L8	HGNC:10368	Required in erastin-induced ferroptosis. Silencing of it conferred against erastin-induced ferroptosis.	shRNA screening, qPCR, gene silencing	Human	NRAS mutant HT-1080 fibrosarcoma cells; KRAS mutant Calu-1 non small cell lung cancer cell	RPL8 :+: Ferroptosis	Validated	0	_NA_	60S ribosomal protein L8	P62917	RL8_HUMAN	22632970	_NA_	44196
2	IREB2	iron responsive element binding protein 2	HGNC:6115	Required in erastin-induced ferroptosis. Silencing of it conferred against erastin-induced ferroptosis.	shRNA screening, qPCR, gene silencing	Human	NRAS mutant HT-1080 fibrosarcoma cells; KRAS mutant Calu-1 non small cell lung cancer cell	IREB2 :+: Ferroptosis	Validated	0	_NA_	Iron-responsive element-binding protein 2	P48200	IREB2_HUMAN	22632970	_NA_	44196
3	ATP5MC3	ATP synthase membrane subunit c locus 3	HGNC:843	Required in erastin-induced ferroptosis. Silencing of it conferred against erastin-induced ferroptosis.	shRNA screening, qPCR, gene silencing	Human	NRAS mutant HT-1080 fibrosarcoma cells; KRAS mutant Calu-1 non small cell lung cancer cell	ATP5MC3 :+: Ferroptosis	Validated	0	_NA_	ATP synthase F(0) complex subunit C3	P48201	AT5G3_HUMAN	22632970	ATP5G3 in article	44196
4	CS	Citrate synthase	HGNC:2422	Required in erastin-induced ferroptosis. Silencing of it conferred against erastin-induced ferroptosis.	shRNA screening, qPCR, gene silencing	Human	NRAS mutant HT-1080 fibrosarcoma cells; KRAS mutant Calu-1 non small cell lung cancer cell	CS :+: Ferroptosis	Validated	0	_NA_	Citrate synthase	O75390	CISY_HUMAN	22632970	_NA_	44196
5	EMC2	ER membrane protein complex subunit 2	HGNC:28963	Required in erastin-induced ferroptosis. Silencing of it conferred against erastin-induced ferroptosis.	shRNA screening, qPCR, gene silencing	Human	NRAS mutant HT-1080 fibrosarcoma cells; KRAS mutant Calu-1 non small cell lung cancer cell	EMC2 :+: Ferroptosis	Validated	0	_NA_	ER membrane protein complex subunit 2	Q15006	EMC2_HUMAN	22632970	TTC35 in article	44196
6	ACSF2	Acyl-CoA synthetase family member 2	HGNC:26101	Required in erastin-induced ferroptosis. Silencing of it conferred against erastin-induced ferroptosis.	shRNA screening, qPCR, gene silencing	Human	NRAS mutant HT-1080 fibrosarcoma cells; KRAS mutant Calu-1 non small cell lung cancer cell	ACSF2 :+: Ferroptosis	Validated	0	_NA_	Medium-chain acyl-CoA ligase ACSF2	Q96CM8	ACSF2_HUMAN	22632970	_NA_	44196
7	NOX1	Nicotinamide adenine dinucleotide phosphate (NADPH) oxidase (NOX) 1	HGNC:7889	Suppresses erastin-induced ferroptosis when inhibited by inhibitor.	Inhibition test by diphenylene iodonium (DPI) and GKT137831.	Human	KRAS mutant Calu-1 non small cell lung cancer cell	NOX1 :+: Ferroptosis	Deduced	0	The presented inhibition study is not sufficient to confirm its role in ferroptosis.	NADPH oxidase 1	Q9Y5S8	NOX1_HUMAN	22632970	_NA_	44196
8	CYBB	Cytochrome b-245 beta chain	HGNC:2578	Suppresses erastin-induced ferroptosis when inhibited by inhibitor.	Inhibition test by diphenylene iodonium (DPI).	Human	KRAS mutant Calu-1 non small cell lung cancer cell	CYBB :+: Ferroptosis	Deduced	0	The presented inhibition study is not sufficient to confirm its role in ferroptosis.	Cytochrome b-245 heavy chain	P04839	CY24B_HUMAN	22632970	NOX2 in article	44196
9	NOX3	Nicotinamide adenine dinucleotide phosphate (NADPH) oxidase (NOX) 3	HGNC:7890	Suppresses erastin-induced ferroptosis when inhibited by inhibitor.	Inhibition test by diphenylene iodonium (DPI).	Human	KRAS mutant Calu-1 non small cell lung cancer cell	NOX3 :+: Ferroptosis	Deduced	0	The presented inhibition study is not sufficient to confirm its role in ferroptosis.	NADPH oxidase 3	Q9HBY0	NOX3_HUMAN	22632970	_NA_	44196
10	NOX4	Nicotinamide adenine dinucleotide phosphate (NADPH) oxidase (NOX) 4	HGNC:7891	Suppresses erastin-induced ferroptosis when inhibited by inhibitor.	Inhibition test by diphenylene iodonium (DPI) and GKT137831.	Human	KRAS mutant Calu-1 non small cell lung cancer cell	NOX4 :+: Ferroptosis	Deduced	0	The presented inhibition study is not sufficient to confirm its role in ferroptosis.	NADPH oxidase 4	Q9NPH5	NOX4_HUMAN	22632970	_NA_	44196
11	NOX5	Nicotinamide adenine dinucleotide phosphate (NADPH) oxidase (NOX) 5	HGNC:14874	Suppresses erastin-induced ferroptosis when inhibited by inhibitor.	Inhibition test by diphenylene iodonium (DPI).	Human	KRAS mutant Calu-1 non small cell lung cancer cell	NOX5 :+: Ferroptosis	Deduced	0	The presented inhibition study is not sufficient to confirm its role in ferroptosis.	NADPH oxidase 5	Q96PH1	NOX5_HUMAN	22632970	_NA_	44196
12	DUOX1	Dual oxidase 1	HGNC:3062	Suppresses erastin-induced ferroptosis when inhibited by inhibitor.	Inhibition test by diphenylene iodonium (DPI).	Human	KRAS mutant Calu-1 non small cell lung cancer cell	DUOX1 :+: Ferroptosis	Deduced	0	The presented inhibition study is not sufficient to confirm its role in ferroptosis.	Dual oxidase 1	Q9NRD9	DUOX1_HUMAN	22632970	_NA_	44196
13	DUOX2	Dual oxidase 2	HGNC:13273	Suppresses erastin-induced ferroptosis when inhibited by inhibitor.	Inhibition test by diphenylene iodonium (DPI).	Human	KRAS mutant Calu-1 non small cell lung cancer cell	DUOX2 :+: Ferroptosis	Deduced	0	The presented inhibition study is not sufficient to confirm its role in ferroptosis.	Dual oxidase 2	Q9NRD8	DUOX2_HUMAN	22632970	_NA_	44196
14	G6PD	Glucose-6-phosphate dehydrogenase	HGNC:4057	Required in erastin-induced ferroptosis.	shRNA silencing, RT-qPCR	Human	KRAS mutant Calu-1 non small cell lung cancer cell	G6PD :+: Ferroptosis	Validated	0	_NA_	Glucose-6-phosphate 1-dehydrogenase	P11413	G6PD_HUMAN	22632970	_NA_	44196
15	PGD	Phosphoglycerate dehydrogenase	HGNC:8891	Required in erastin-induced ferroptosis.	shRNA silencing, RT-qPCR	Human	KRAS mutant Calu-1 non small cell lung cancer cell	PGD :+: Ferroptosis	Validated	0	_NA_	6-phosphogluconate dehydrogenase	P52209	6PGD_HUMAN	22632970	_NA_	44196
16	VDAC2	Valtage-dependent anion channels 2	HGNC:12672	Required in erastin-induced ferroptosis.	shRNA silencing, RT-qPCR	Human	KRAS mutant Calu-1 non small cell lung cancer cell	VDAC2 :+: Ferroptosis	Validated	0	_NA_	Voltage-dependent anion-selective channel protein 2	P45880	VDAC2_HUMAN	22632970	_NA_	44196
17	PIK3CA	Phosphatidylinositol-4,5-bisphosphate 3-kinase catalytic subunit alpha	HGNC:8975	Inhibitor blocked ferroptotic cell death.	Cell survival assays	Mice	HT22 cells	PIK3CA :-: GSH, GSH :-: Lipid ROS, Lipid ROS :+: Ferroptosis	Validated	0	Also involved in necrosis and apoptosis.	Phosphatidylinositol 4	P42336	PK3CA_HUMAN	24739485	PI3Kalpha in article	44196
18	FLT3	Fms related tyrosine kinase 3	HGNC:3765	Inhibitor blocked ferroptotic cell death.	Cell survival assays	Mice	HT22 cells	FLT3 :+: Lipid ROS, Lipid ROS :+: Ferroptosis	Validated	0	Also involved in necrosis and apoptosis.	Receptor-type tyrosine-protein kinase FLT3	P36888	FLT3_HUMAN	24739485	_NA_	44196
19	SCP2	Sterol carrier protein 2	HGNC:10606	SCP-2 inhibitors showed anti-ferroptotic activity, which was substantiated by knocking down SCP-2 in Gpx4鈭?鈭?cells.	Cell viability test, siRNA-mediated knockdown.	Mice	PZL cells	SCP2 :+: Ferroptosis	Validated	0	Transient effect. Other translocases may work in parallel.	Non-specific lipid-transfer protein	P22307	NLTP_HUMAN	25402683	_NA_	44196
20	TP53	Tumor protein p53	HGNC:11998	Inhibits cystine uptake and sensitizes cells to ferroptosis. Erastin induced high levels of cell death in p53+/+ MEFs.	Cell death kinetics, shRNA, western blotting, RT-PCR, ChIP assay, cystine uptake assay	Human, mice	H1299, U2OS and MCF7 cells, mouse embryonic fibroblasts	TP53 :-: SLC7A11, SLC7A11 :+: Cystine, Cystine :-: Ferroptosis	Validated	0	The acetylation-defective mutant (p53[3KR]) also retains the ability to induce ferroptosis upon reactive oxygen species (ROS)-induced stress.	Cellular tumor antigen p53	P04637	P53_HUMAN	25799988	_NA_	44196
21	ACSL4	Acyl-CoA synthetase long chain family member 4	HGNC:3571	Deletion of this gene likely suppress ferroptosis by limiting the membrane-resident pool of oxidation-sensitive fatty acids.	Retroviral-mediated insertional mutagenesis and sequencing	Human	Chronic myeloid leukemia cell line KBM7	ACSL4 :+: Ferroptosis	Predicted	0	Author prediction based on gene function.	Long-chain-fatty-acid--CoA ligase 4	O60488	ACSL4_HUMAN	25965523	_NA_	44196
22	LPCAT3	Lysophosphatidylcholine acyltransferase 3	HGNC:30244	Deletion of this gene likely suppress ferroptosis by limiting the membrane-resident pool of oxidation-sensitive fatty acids.	Retroviral-mediated insertional mutagenesis and sequencing	Human	Chronic myeloid leukemia cell line KBM7	LPCAT3 :+: Ferroptosis	Predicted	0	Author prediction based on gene function.	Lysophospholipid acyltransferase 5	Q6P1A2	MBOA5_HUMAN	25965523	_NA_	44196
23	NRAS	NRAS proto-oncogene, GTPase	HGNC:7989	NRAS12V mutant protects RMS13 cells from ferroptotic cell death.	Cell viability assessed by MTT assay, western blot	Human	RMS13 cells	NRAS :+: Ferroptosis	Deduced	0	Inferred as a promoter because RAS mutant is resistant to ferroptosis.	GTPase NRas	P01111	RASN_HUMAN	26157704	_NA_	44196
24	KRAS	KRAS proto-oncogene, GTPase	HGNC:6407	KRAS12V mutant protects RMS13 cells from ferroptotic cell death.	Cell viability assessed by MTT assay, western blot	Human	RMS13 cells	KRAS :+: Ferroptosis	Deduced	0	Inferred as a promoter because RAS mutant is resistant to ferroptosis.	GTPase KRas	P01116	RASK_HUMAN	26157704	_NA_	44196
25	HRAS	HRas proto-oncogene, GTPase	HGNC:5173	HRAS12V mutant protects RMS13 cells from ferroptotic cell death.	Cell viability assessed by MTT assay, western blot	Human	RMS13 cells	HRAS :+: Ferroptosis	Deduced	0	Inferred as a promoter because RAS mutant is resistant to ferroptosis.	GTPase HRas	P01112	RASH_HUMAN	26157704	_NA_	44196
26	TF	Transferrin	HGNC:11740	Essential for the induction of ferroptotic cell death. Transferrin can only interact with transferrin receptor and be transported into the cell when it is loaded with iron.	Killing activity	Mice	Mouse embryonic fibroblasts	TF :+: Ferroptosis	Validated	0	Recognized as a suppressor in other studies.	Serotransferrin	P02787	TRFE_HUMAN	26166707	Transferrin in article	44196
27	TFRC	Transferrin receptor	HGNC:11763	RNAi of transferrin receptor (TfR) inhibited ferroptosis.	RNAi	Mice	Mouse embryonic fibroblasts	TFRC :+: Ferroptosis	Validated	0	_NA_	Transferrin receptor protein 1	P02786	TFR1_HUMAN	26166707	Tfr in article	44196
28	TFR2	Transferrin receptor 2	HGNC:11762	RNAi of transferrin receptor (TfR) inhibited ferroptosis.	RNAi	Mice	Mouse embryonic fibroblasts	TFR2 :+: Ferroptosis	Validated	0	_NA_	Transferrin receptor protein 2	Q9UP52	TFR2_HUMAN	26166707	Tfr in article	44196
29	SLC38A1	Solute carrier family 38 member 1	HGNC:13447	RNAi knockdown markedly blocked ferroptosis.	RNAi knockdown, cell survival analysis	Mice	Mouse embryonic fibroblasts	SLC38A1 :+: Glutamine, Glutamine :+: Glutamate, Glutamate :+: alpha-Ketoglutarate, alpha-Ketoglutarate :+: Ferroptosis	Validated	0	_NA_	Sodium-coupled neutral amino acid transporter 1	Q9H2H9	S38A1_HUMAN	26166707	_NA_	44196
30	SLC1A5	Solute carrier family 1 member 5	HGNC:10943	Pharmacological inhibition by L-g-glutamyl-p-nitroanilide or RNAi knockdown markedly blocked ferroptosis.	RNAi knockdown, cell survival analysis	Mice	Mouse embryonic fibroblasts	SLC1A5 :+: Glutamine, Glutamine :+: Glutamate, Glutamate :+: alpha-Ketoglutarate, alpha-Ketoglutarate :+: Ferroptosis	Validated	0	_NA_	Neutral amino acid transporter B(0)	Q15758	AAAT_HUMAN	26166707	_NA_	44196
31	GLS2	Glutaminase 2	HGNC:29570	Both inhibitor inhibition and gene knockdown inhibit ferroptotic cell death.	shRNA, western blot, cell viability	Mice	Mouse embryonic fibroblasts	GSL2 :+: Glutamate, Glutamate :+: Ferroptosis	Validated	0	_NA_	Glutaminase liver isoform	Q9UI32	GLSL_HUMAN	26166707	_NA_	44196
32	GOT1	Glutamic-oxaloacetic transaminase 1	HGNC:4432	RNAi reduced ferroptosis.	shRNA, qPCR, cell viability	Mice	Mouse embryonic fibroblasts	GOT1 :+: alpha-Ketoglutarate, alpha-Ketoglutarate :+: Ferroptosis	Validated	0	_NA_	Aspartate aminotransferase	P17174	AATC_HUMAN	26166707	_NA_	44196
33	CARS1	Cysteinyl-tRNA synthetase 1	HGNC:1493	Required for ferroptosis in diverse cell contexts. Knockdown of CARS inhibited erastin-induced death by preventing the induction of lipid reactive oxygen species, without altering iron homeostasis.	siRNA screen, shRNA, western blot, cell viability	Human, rat	HT-1080 fibrosarcoma cells,BJeLR fibroblast cells, Panc1 cells, A673 (Ewing鈥檚 sarcoma) and 143B (osteosarcoma) cells, PC12 cells	CARS1 :-: Transsulfuration pathway, Transsulfuration pathway :-: Ferroptosis	Validated	0	_NA_	Cysteine--tRNA ligase	P49589	SYCC_HUMAN	26184909	CARS in article	44196
34	TP53	Tumor protein p53	HGNC:11998	Wild type p53 can induce ferroptosis upon reactive oxygen species (ROS)-induced stress.	Cell death quantification, western blot	Human	H1299 cells	TP53 :-: SLC7A11, SLC7A11 :-: Ferroptosis	Validated	0	_NA_	Cellular tumor antigen p53	P04637	P53_HUMAN	26218928	p53 in article	44196
35	ALOX5	Arachidonate 5-lipoxygenase	HGNC:435	The 5-Lipoxygenase inhibitor zileuton protected HT22 neuronal cells from erastin-induced ferroptosis.	Cell Viability Assay, ROS measurement	Mice	HT22 mouse neuronal cell line	ALOX5 :+: Lipid ROS, Lipid ROS :+: Ferroptosis	Validated	0	_NA_	Arachidonate 5-lipoxygenase	P09917	LOX5_HUMAN	26235588	5-LOX in article	44196
36	KEAP1	Kelch like ECH associated protein 1	HGNC:23177	Knockdown of Keap1 reversed loss of p62-increased degradation of NRF2 in ferroptosis. Keap1 knockdown led to resistance to erastin-induced and sorafenib-induced growth inhibition with decreased ferroptotic events in the absence or presence of p62 knockdown.	Western blot, shRNA knockdown, cell viability	Human, mice	HepG2, Hepa1鈥?, Hep3B, and SNU鈥?82 cells	KEAP1 :-: NFE2L2, NFE2L2 :-: Ferroptosis	Validated	0	_NA_	Kelch-like ECH-associated protein 1	Q14145	KEAP1_HUMAN	26403645	_NA_	44196
37	HMOX1	Heme oxygenase 1	HGNC:5013	Zinc protoporphyrin IX, a HO-1 inhibitor, prevented Erastin-triggered ferroptotic cancer cell death. Overexpression accelerates erastin-induced cell death.	Cell viability assay, qRT-PCR, western blot	Human, mice	HT-1080 fibrosarcoma cells, mice lung fibroblastic cells	HMOX1 :+: Lipid ROS, Lipid ROS :+: Ferroptosis	Validated	0	Other articles (PMID 26403645, 28515173) suggest it a suppressor.	Heme oxygenase 1	P09601	HMOX1_HUMAN	26405158	HO-1 in article	44196
38	TP53	Tumor protein p53	HGNC:11998	p53^3KR/3KR Xrcc4^-/- MEF cells are very sensitive to ferroptosis. Stabilized in the spleens of p53^3KR/3KR Xrcc4^-/- mice which enables to prevent the development of pro-B-cell lymphomas.	Western blot, qRT-PCR, cell viability	Mice	p53^3KR/3KR Xrcc4^-/- MEF cells, p53^3KR/3KR Xrcc4^-/- mice	TP53 :-: SLC7A11, SLC7A11 :-: Ferroptosis	Validated	0	_NA_	Cellular tumor antigen p53	P04637	P53_HUMAN	26943586	p53 in article	44196
39	TP53	Tumor protein p53	HGNC:11998	Incubation with erastin led to profound cell death in wild-type MEFs.	Cell viability assay, phase-contrast microscopy	Human, mice	Mouse embryonic fibroblasts, lymphoblastoid cell lines	TP53 :-: SLC7A11, SLC7A11 :-: Ferroptosis	Validated	0	_NA_	Cellular tumor antigen p53	P04637	P53_HUMAN	27034505	p53 in article	44196
40	GLS2	Glutaminase 2	HGNC:29570	Upregulated in erastin-treated wild-type MEFs, and silencing Gls2 exihibits cell death defect in wild-type MEFs treated with erastin.	Cell viability assay,western blot	Mice	Mouse embryonic fibroblasts	GLS2 :+: Ferroptosis	Validated	0	_NA_	Glutaminase liver isoform	Q9UI32	GLSL_HUMAN	27034505	_NA_	44196
41	ATG5	Autophagy related 5	HGNC:589	Knockout or knockdown limited erastin-induced ferroptosis.	shRNA	Human, mice	Mouse embryonic fibroblasts, human pancreatic cancer cell lines (PANC1 and PANC2.03), and the human fibrosarcoma cell line HT-1080	ATG5 :+: Ferroptosis	Validated	0	_NA_	Autophagy protein 5	Q9H1Y0	ATG5_HUMAN	27245739	_NA_	44196
42	ATG7	Autophagy related 7	HGNC:16935	Knockout or knockdown limited erastin-induced ferroptosis.	shRNA	Human, mice	Mouse embryonic fibroblasts, human pancreatic cancer cell lines (PANC1 and PANC2.03), and the human fibrosarcoma cell line HT-1081	ATG7 :+: Ferroptosis	Validated	0	_NA_	Ubiquitin-like modifier-activating enzyme ATG7	O95352	ATG7_HUMAN	27245739	_NA_	44196
43	NCOA4	Nuclear receptor coactivator 4	HGNC:7671	Inhibition suppressed ferroptosis, and overexpression promoted ferroptosis.	shRNA, gene transfection	Human	PANC1 or HT-1080 cells	NCOA4 :-: FTH1, FTH1 :-: Ferroptosis	Validated	0	_NA_	Nuclear receptor coactivator 4	Q13772	NCOA4_HUMAN	27245739	_NA_	44196
44	TF	Transferrin	HGNC:11740	Involved in siramesine and lapatinib-induced ferroptotic cell death. Increased following treatment with lapatinib alone or in combination with siramesine. Knocking down of transferrin resulted in decreased cell death and ROS after treatment.	Western blot, densitometry quantification, siRNA, gene transfection, cell death test	Human	MDA MB 231 and SKBr3 cells	TF :+: Lipid ROS, Lipid ROS :+: Ferroptosis	Validated	0	Recognized as a suppressor in other studies.	Serotransferrin	P02787	TRFE_HUMAN	27441659	Transferrin in article	44196
45	ALOX5	Arachidonate 5-lipoxygenase	HGNC:435	Silencing ALOX genes made cells resistant to ferroptosis.	qPCR	Human	G-401 cells	ALOX5 :+: PUFAs peroxidation, PUFAs peroxidation :+: Ferroptosis	Validated	0	_NA_	Arachidonate 5-lipoxygenase	P09917	LOX5_HUMAN	27506793	_NA_	44196
46	ALOX12	Arachidonate 12-lipoxygenase, 12S type	HGNC:429	Silencing ALOX genes made cells resistant to ferroptosis.	qPCR	Human	G-401 cells	ALOX12 :+: PUFAs peroxidation, PUFAs peroxidation :+: Ferroptosis	Validated	0	_NA_	Arachidonate 12-lipoxygenase	P18054	LOX12_HUMAN	27506793	_NA_	44196
47	ALOX12B	Arachidonate 12-lipoxygenase, 12R type	HGNC:430	Silencing ALOX genes made cells resistant to ferroptosis.	qPCR	Human	G-401 cells	ALOX12B :+: PUFAs peroxidation, PUFAs peroxidation :+: Ferroptosis	Validated	0	_NA_	Arachidonate 12-lipoxygenase	O75342	LX12B_HUMAN	27506793	_NA_	44196
48	ALOX15	Arachidonate 15-lipoxygenase	HGNC:433	Silencing ALOX genes made cells resistant to ferroptosis.	qPCR	Human	G-401 cells	ALOX15 :+: PUFAs peroxidation, PUFAs peroxidation :+: Ferroptosis	Validated	0	_NA_	Arachidonate 15-lipoxygenase	P16050	LOX15_HUMAN	27506793	_NA_	44196
49	ALOX15B	Arachidonate 15-lipoxygenase type B	HGNC:434	Silencing ALOX genes made cells resistant to ferroptosis. Erastin-induced cell death was rescued by silencing either ALOX15B or ALOXE3, which supported the hypothesis that lipoxygenases are required for ferroptosis.	qPCR, siRNA	Human	G-401, BJeLR and HT-1080 cells	ALOX15B :+: PUFAs peroxidation, PUFAs peroxidation :+: Ferroptosis	Validated	0	_NA_	Arachidonate 15-lipoxygenase B	O15296	LX15B_HUMAN	27506793	_NA_	44196
50	ALOXE3	Arachidonate lipoxygenase 3	HGNC:13743	Silencing ALOX genes made cells resistant to ferroptosis. Erastin-induced cell death was rescued by silencing either ALOX15B or ALOXE3, which supported the hypothesis that lipoxygenases are required for ferroptosis.	qPCR, siRNA	Human	G-401, BJeLR and HT-1080 cells	ALOXE3 :+: PUFAs peroxidation, PUFAs peroxidation :+: Ferroptosis	Validated	0	_NA_	Hydroperoxide isomerase ALOXE3	Q9BYJ1	LOXE3_HUMAN	27506793	_NA_	44196
51	PHKG2	Phosphorylase kinase catalytic subunit gamma 2	HGNC:8931	U-2-OS cells became resistant to erastin upon PHKG2 silencing. Erastin-treated HT-1080 cells were rescued by shPHKG2.	shRNA suppressor screen, qPCR, cellular iron staining, cell viability	Human	U-2-OS, HT-1080 cells	PHKG2 :+: PUFAs peroxidation, PUFAs peroxidation :+: Ferroptosis	Validated	0	_NA_	Phosphorylase b kinase gamma catalytic chain	P15735	PHKG2_HUMAN	27506793	_NA_	44196
52	TFRC	Transferrin receptor	HGNC:11763	The gene targets of the enriched shRNAs are potential genes that positively regulate ferroptosis.	RNAi screening	Mice	Mouse embryonic fibroblasts	TFRC :+: Lipid ROS, Lipid ROS :+: Ferroptosis	Screened	0	_NA_	Transferrin receptor protein 1	P02786	TFR1_HUMAN	27514700	_NA_	44196
53	ACO1	Aconitase 1	HGNC:117	The gene targets of the enriched shRNAs are potential genes that positively regulate ferroptosis.	RNAi screening	Mice	Mouse embryonic fibroblasts	ACO1 :+: Lipid ROS, Lipid ROS :+: Ferroptosis	Screened	0	_NA_	Cytoplasmic aconitate hydratase	P21399	ACOC_HUMAN	27514700	_NA_	44196
54	IREB2	iron responsive element binding protein 2	HGNC:6115	The gene targets of the enriched shRNAs are potential genes that positively regulate ferroptosis.	RNAi screening	Mice	Mouse embryonic fibroblasts	IREB2 :+: Lipid ROS, Lipid ROS :+: Ferroptosis	Screened	0	_NA_	Iron-responsive element-binding protein 2	P48200	IREB2_HUMAN	27514700	_NA_	44196
55	SLC38A1	Solute carrier family 38 member 1	HGNC:13447	The gene targets of the enriched shRNAs are potential genes that positively regulate ferroptosis.	RNAi screening	Mice	Mouse embryonic fibroblasts	SLC38A1 :+: Lipid ROS, Lipid ROS :+: Ferroptosis	Screened	0	_NA_	Sodium-coupled neutral amino acid transporter 1	Q9H2H9	S38A1_HUMAN	27514700	_NA_	44196
56	GLS2	Glutaminase 2	HGNC:29570	The gene targets of the enriched shRNAs are potential genes that positively regulate ferroptosis.	RNAi screening	Mice	Mouse embryonic fibroblasts	GLS2 :+: Lipid ROS, Lipid ROS :+: Ferroptosis	Screened	0	_NA_	Glutaminase liver isoform	Q9UI32	GLSL_HUMAN	27514700	_NA_	44196
57	G6PDX	_NA_	_NA_	The gene targets of the enriched shRNAs are potential genes that positively regulate ferroptosis.	RNAi screening	Mice	Mouse embryonic fibroblasts	G6PDX :+: Lipid ROS, Lipid ROS :+: Ferroptosis	Screened	0	_NA_	_NA_	_NA_		27514700	Not found in HGNC	44196
58	ULK1	Unc-51 like autophagy activating kinase 1	HGNC:12558	Potential positive regulators of ferroptosis. Knockout of ULK1 led to significantly lower levels of erastin-induced ferroptosis in a dose- and time-dependent manner.	RNAi screening, gene knockout	Mice	Mouse embryonic fibroblasts	ULK1 :+: Lipid ROS, Lipid ROS :+: Ferroptosis	Validated	0	_NA_	Serine/threonine-protein kinase ULK1	O75385	ULK1_HUMAN	27514700	_NA_	44196
59	ATG3	Autophagy related 3	HGNC:20962	Potential positive regulators of ferroptosis. Knockout of ATG3 greatly reduced the sensitivity of MEFs to ferropotosis, and reconstituting ATG3 back to these cells restored the ferroptosis sensitivity.	RNAi screening, gene knockout	Mice	Mouse embryonic fibroblasts	ATG3 :+: Lipid ROS, Lipid ROS :+: Ferroptosis	Validated	0	_NA_	Ubiquitin-like-conjugating enzyme ATG3	Q9NT62	ATG3_HUMAN	27514700	_NA_	44196
60	ATG4D	Autophagy related 4D cysteine peptidase	HGNC:20789	Potential positive regulators of ferroptosis.	RNAi screening	Mice	Mouse embryonic fibroblasts	ATG4D :+: Lipid ROS, Lipid ROS :+: Ferroptosis	Screened	0	_NA_	Cysteine protease ATG4D	Q86TL0	ATG4D_HUMAN	27514700	_NA_	44196
61	ATG5	Autophagy related 5	HGNC:589	Potential positive regulators of ferroptosis. Knockout of ATG5 led to significantly lower levels of erastin-induced ferroptosis in a dose- and time-dependent manner.	RNAi screening	Mice	Mouse embryonic fibroblasts	ATG5 :+: Lipid ROS, Lipid ROS :+: Ferroptosis	Validated	0	_NA_	Autophagy protein 5	Q9H1Y0	ATG5_HUMAN	27514700	_NA_	44196
62	BECN1	Beclin 1	HGNC:1034	Potential positive regulators of ferroptosis.	RNAi screening	Mice	Mouse embryonic fibroblasts	BECN1 :+: Lipid ROS, Lipid ROS :+: Ferroptosis	Screened	0	_NA_	Beclin-1	Q14457	BECN1_HUMAN	27514700	_NA_	44196
63	MAP1LC3A	Microtubule associated protein 1 light chain 3 alpha	HGNC:6838	Potential positive regulators of ferroptosis.	RNAi screening	Mice	Mouse embryonic fibroblasts	MAP1LC3A :+: Lipid ROS, Lipid ROS :+: Ferroptosis	Screened	0	_NA_	Microtubule-associated proteins 1A/1B light chain 3A	Q9H492	MLP3A_HUMAN	27514700	_NA_	44196
64	GABARAPL2	GABA type A receptor associated protein like 2	HGNC:13291	Potential positive regulators of ferroptosis.	RNAi screening	Mice	Mouse embryonic fibroblasts	GABARAPL2 :+: Lipid ROS, Lipid ROS :+: Ferroptosis	Screened	0	_NA_	Gamma-aminobutyric acid receptor-associated protein-like 2	P60520	GBRL2_HUMAN	27514700	_NA_	44196
65	GABARAPL1	GABA type A receptor associated protein like 1	HGNC:4068	Potential positive regulators of ferroptosis.	RNAi screening	Mice	Mouse embryonic fibroblasts	GABARAPL1 :+: Lipid ROS, Lipid ROS :+: Ferroptosis	Screened	0	_NA_	Gamma-aminobutyric acid receptor-associated protein-like 1	Q9H0R8	GBRL1_HUMAN	27514700	_NA_	44196
66	ATG16L1	Autophagy related 16 like 1	HGNC:21498	Potential positive regulators of ferroptosis.	RNAi screening	Mice	Mouse embryonic fibroblasts	ATG16L1 :+: Lipid ROS, Lipid ROS :+: Ferroptosis	Screened	0	_NA_	Autophagy-related protein 16-1	Q676U5	A16L1_HUMAN	27514700	_NA_	44196
67	WIPI1	WD repeat domain, phosphoinositide interacting 1	HGNC:25471	Potential positive regulators of ferroptosis.	RNAi screening	Mice	Mouse embryonic fibroblasts	WIPI1 :+: Lipid ROS, Lipid ROS :+: Ferroptosis	Screened	0	_NA_	WD repeat domain phosphoinositide-interacting protein 1	Q5MNZ9	WIPI1_HUMAN	27514700	_NA_	44196
68	WIPI2	WD repeat domain, phosphoinositide interacting 2	HGNC:32225	Potential positive regulators of ferroptosis.	RNAi screening	Mice	Mouse embryonic fibroblasts	WIPI2 :+: Lipid ROS, Lipid ROS :+: Ferroptosis	Screened	0	_NA_	WD repeat domain phosphoinositide-interacting protein 2	Q9Y4P8	WIPI2_HUMAN	27514700	_NA_	44196
69	SNX4	Sorting nexin 4	HGNC:11175	Potential positive regulators of ferroptosis.	RNAi screening	Mice	Mouse embryonic fibroblasts	SNX4 :+: Lipid ROS, Lipid ROS :+: Ferroptosis	Screened	0	_NA_	Sorting nexin-4	O95219	SNX4_HUMAN	27514700	_NA_	44196
70	ATG13	Autophagy related 13	HGNC:29091	Knockout of ATG13 greatly reduced the sensitivity of MEFs to ferropotosis, and reconstituting ATG13 back to these cells restored the ferroptosis sensitivity.	Gene knockout	Mice	Mouse embryonic fibroblasts	ATG13 :+: Lipid ROS, Lipid ROS :+: Ferroptosis	Validated	0	_NA_	Autophagy-related protein 13	O75143	ATG13_HUMAN	27514700	_NA_	44196
71	ULK2	Unc-51 like autophagy activating kinase 2	HGNC:13480	Knockout of ULK2 led to significantly lower levels of erastin-induced ferroptosis in a dose- and time-dependent manner.	Gene knockout	Mice	Mouse embryonic fibroblasts	ULK2 :+: Lipid ROS, Lipid ROS :+: Ferroptosis	Validated	0	_NA_	Serine/threonine-protein kinase ULK2	Q8IYT8	ULK2_HUMAN	27514700	_NA_	44196
72	NCOA4	Nuclear receptor coactivator 4	HGNC:7671	Elimination of NCOA4 expression by RNAi knockdown significantly block ferroptosis	RNAi knockdown, western blot	Human, mice	Mouse embryonic fibroblasts and HT1080 cells	NCOA4 :+: Lipid ROS, Lipid ROS :+: Ferroptosis	Validated	0	_NA_	Nuclear receptor coactivator 4	Q13772	NCOA4_HUMAN	27514700	_NA_	44196
73	ACSL4	Acyl-CoA synthetase long chain family member 4	HGNC:3571	Knockdown inhibited erastin-induced ferroptosis, whereas overexpression restored ferroptosis sensitization.	shRNA, gene transfection, western blot	Human	LNCaP (human prostate cancer cells), K562 (human erythromyeloblastoid leukemia cell line), HepG2 (human hepatocellular cells), and HL60 (human promyelocytic leukemia cells)	ACSL4 :+: 5-HETE, 5-HETE :+: Ferroptosis	Validated	0	_NA_	Long-chain-fatty-acid--CoA ligase 4	O60488	ACSL4_HUMAN	27565726	_NA_	44196
74	TP53	Tumor protein p53	HGNC:11998	p53 acetylation has a critical role in ferroptotic responses. Simultaneous loss of K98/117/161/162 acetylations is unable to induce ferroptosis, and its ability to thwart cancer growth is also abrogated.	Mass spectrometry screening, western blot, cell death assay	Human, mice	H1299 cells, mouse xenograft models	TP53 :-: SLC7A11, SLC7A11 :-: Ferroptosis	Validated	0	_NA_	Cellular tumor antigen p53	P04637	P53_HUMAN	27705786	_NA_	44196
75	SAT1	Spermidine/spermine N1-acetyltransferase 1	HGNC:10540	p53-mediated activation of SAT1 contributes to ferroptotic cell death in the presence of ROS stress. Knockdown of Sat1 partially rescued ROS-induced ferroptosis.	qRT-PCR, siRNA, CRISPR-cas9, western blot	Human, mice	H1299, U2OS cells, mouse embryonic fibroblasts, mouse xenograft	SAT1 :+: ALOX15, ALOX15 :+: Lipid ROS, Lipid ROS :+: Ferroptosis	Validated	0	Activated by p53.	Diamine acetyltransferase 1	P21673	SAT1_HUMAN	27698118	_NA_	44196
76	ALOX15	Arachidonate 15-lipoxygenase	HGNC:433	SAT1- and ROS-induced ferroptosis was completely abrogated by PD146176, an ALOX15-specific inhibitor.	Cell death count, qRT-PCR, siRNA	Human	H1299, U2OS cells	ALOX15 :+: Lipid ROS, Lipid ROS :+: Ferroptosis	Validated	0	_NA_	Arachidonate 15-lipoxygenase	P16050	LOX15_HUMAN	27698118	_NA_	44196
77	ACSL4	Acyl-CoA synthetase long chain family member 4	HGNC:3571	Inhibition of ACSL4 was effective in protecting against RSL3-induced cell death. Acsl4 KO cells are resistant to ferroptosis.	Cell death count, LC-MS/MS, fluorescence imaging	Mice	Mouse embryonic fibroblasts (Pfa1 cells)	ACSL4 :+: PE, PE :+: Ferroptosis	Validated	0	_NA_	Long-chain-fatty-acid--CoA ligase 4	O60488	ACSL4_HUMAN	27842066	_NA_	44196
78	LPCAT3	Lysophosphatidylcholine acyltransferase 3	HGNC:30244	Knockdown of Lpcat3 increased resistance to ferroptosis triggered by RSL3.	shRNA	Mice	Mouse lung epithelial (MLE) and embryonic cells	LPCAT3 :+: Ferroptosis	Validated	0	_NA_	Lysophospholipid acyltransferase 5	Q6P1A2	MBOA5_HUMAN	27842066	_NA_	44196
79	ALOX15	Arachidonate 15-lipoxygenase	HGNC:433	Liproxstatin-1 inhibited the 15-LOX enzymatic activity and suppressed ferroptosis.	Identification of oxygenated PE	Mice	Kidney of GPX4-deficient mice	ALOX15 :+: PE, PE :+: Ferroptosis	Validated	0	_NA_	Arachidonate 15-lipoxygenase	P16050	LOX15_HUMAN	27842066	15-LOX in article	44196
80	ACSL4	Acyl-CoA synthetase long chain family member 4	HGNC:3571	An essential proferroptotic gene. Re-expression of Flag-tagged human wild-type (WT) ACSL4 (ACSL4-Flag) in Acsl4 KO Pfa1 cells restored full sensitivity to ferroptosis induction. Inhibition showed significantly prolonged survival compared to vehicle-treated mice.	Cell viability, immunoblot, lipid peroxidation assessment, CRISPR鈥揅as9, qPCR, microarray, RNA-seq	Human, mice	Mouse embryonic fibroblasts (Pfa1 cells), human breast cancer cell lines, Gpx4 KO mice	ACSL4 :+: Ferroptosis	Validated	0	_NA_	Long-chain-fatty-acid--CoA ligase 4	O60488	ACSL4_HUMAN	27842070	_NA_	44196
81	KEAP1	Kelch like ECH associated protein 1	HGNC:23177	Keap 1 silencing decreased ferroptosis.	Cell viability assay, western blot, siRNA	Mice	Head and neck cancer cells, nude mice	KEAP1 :-: NFE2L2, NFE2L2 :-: Ferroptosis	Validated	0	_NA_	Kelch-like ECH-associated protein 1	Q14145	KEAP1_HUMAN	28012440	_NA_	44196
82	EGFR	Epidermal growth factor receptor	HGNC:3236	Cell death in activated EGFR mutant cells occurs by ferroptosis. Inhibiting EGFR and MAPK signaling rescued cell viability following cystine withdrawal.	Fluorescence-activated cell sorting (FACS) analysis, cell viability	Human	Human mammary epithelial) cells	EGFR :+: MAPK, MAPK :+: Ferroptosis	Validated	0	_NA_	Epidermal growth factor receptor	P00533	EGFR_HUMAN	28297659	_NA_	44196
83	NOX4	NADPH oxidase 4	HGNC:7891	Inhibition of NADPH oxidase 4 (NOX4) blocked ferroptosis.	Fluorescence-activated cell sorting (FACS) analysis, cell viability	Human	Human mammary epithelial) cells	NOX4 :+: Lipid ROS, Lipid ROS :+: Ferroptosis	Validated	0	_NA_	NADPH oxidase 4	Q9NPH5	NOX4_HUMAN	28297659	_NA_	44196
84	MAPK3	Mitogen-activated protein kinase 3	HGNC:6877	Inhibiting EGFR and MAPK signaling rescued cell viability following cystine withdrawal.	Immunoblots, lucifer yellow infiltration, cell viability, fluorescence-activated cell sorting (FACS) analysis	Human	Human mammary epithelial) cells	MAPK :-: GPX4, GPX4 :-: Lipid ROS, MAPK :+: NOX4, NOX4 :+: H2O2, H2O2 :+: Lipid ROS, Lipid ROS :+: Ferroptosis	Validated	0	_NA_	Mitogen-activated protein kinase 3	P27361	MK03_HUMAN	28297659	ERK1 in article	44196
85	MAPK1	Mitogen-activated protein kinase 1	HGNC:6871	Inhibiting EGFR and MAPK signaling rescued cell viability following cystine withdrawal.	Immunoblots, lucifer yellow infiltration, cell viability, fluorescence-activated cell sorting (FACS) analysis	Human	Human mammary epithelial) cells	MAPK :-: GPX4, GPX4 :-: Lipid ROS, MAPK :+: NOX4, NOX4 :+: H2O2, H2O2 :+: Lipid ROS, Lipid ROS :+: Ferroptosis	Validated	0	_NA_	Mitogen-activated protein kinase 1	P28482	MK01_HUMAN	28297659	ERK2 in article	44196
86	BID	BH3 interacting domain death agonist	HGNC:1050	BID deletion prevents erastin- and glutamate-induced cell death. BID inhibition inhibited erastin-induced ferroptosis.	Cell viability, western blot, CRISPR/Cas9, gene transfection	Mice	HT-22 cells, mouse embryonic fibroblasts	BID :+: Ferroptosis	Validated	0	_NA_	BH3-interacting domain death agonist	P55957	BID_HUMAN	28384611	_NA_	44196
87	ACSL4	Acyl-CoA synthetase long chain family member 4	HGNC:3571	Knockout of Acsl4 in ferroptosis-sensitive cells conferred protection from erastin- and RSL3-induced cell death.	CRISPR/Cas9, western blotting, cell death assessment	Human, mice	NIH3T3, HT-29, HT-1080 and L929 cells	ACSL4 :+: Ferroptosis	Validated	0	_NA_	Long-chain-fatty-acid--CoA ligase 4	O60488	ACSL4_HUMAN	28551825	_NA_	44196
88	ZEB1	Zinc finger E-box binding homeobox 1	HGNC:11642	Knockout of ZEB1 prevents cell death induced by GPX4 inhibition.	sgRNA, cell viability	Human	KP4 pancreatic cancer cells	ZEB1 :+: Lipid ROS, Lipid ROS :+: Ferroptosis	Validated	0	_NA_	Zinc finger E-box-binding homeobox 1	P37275	ZEB1_HUMAN	28678785	_NA_	44196
89	KEAP1	Kelch like ECH associated protein 1	HGNC:23177	Keap1 inhibition promotes resistance to ferroptosis.	Cell viability analysis	Human, rat	F98, U87 glioma cells	KEAP1 :+: Ferroptosis	Validated	0	_NA_	Kelch-like ECH-associated protein 1	Q14145	KEAP1_HUMAN	28805788	_NA_	44196
90	DPP4	Dipeptidyl peptidase 4	HGNC:3009	Required for ferroptosis in TP53-deficient CRC cells.	Cell death, RNAi, western blot, enzyme activity	Human, mice	TP53-/- HCT116 cells, athymic nude mice	DPP4 :+: Lipid ROS, Lipid ROS :+: Ferroptosis	Validated	0	_NA_	Dipeptidyl peptidase 4	P27487	DPP4_HUMAN	28813679	_NA_	44196
91	ALOX15	Arachidonate 15-lipoxygenase	HGNC:433	Suppression of ferroptosis following ALOX15 silencing was detected in cancer cells. Cells with exogenous expression of ALOX15 had an increased cell death rate following RSL3 treatment.	siRNA, transfection, western blot, cellular lipoxygenase assay	Human	HT1080, Panc鈥?, Calu鈥? cells	ALOX15 :+: Ferroptosis	Validated	0	_NA_	Arachidonate 15-lipoxygenase	P16050	LOX15_HUMAN	28837253	_NA_	44196
92	ALOX12	Arachidonate 12-lipoxygenase, 12S type	HGNC:429	12鈥怢OX inhibitors prevented cell death, whereas ALOX12 overexpression significantly enhanced cell death. ALOX12 expression was gradually elevated during the erastin or RSL3 treatments, and was stable in the late stage of ferroptosis.	siRNA, transfection, western blot, cellular lipoxygenase assay	Human	HT1080, Panc鈥?, Calu鈥? cells	ALOX12 :+: Ferroptosis	Validated	0	_NA_	Arachidonate 12-lipoxygenase	P18054	LOX12_HUMAN	28837253	_NA_	44196
93	CDKN2A	Cyclin dependent kinase inhibitor 2A	HGNC:1787	Combination of ARF induction and ROS treatment induced ferroptotic cell death. Knockdown of endogenous ARF protected cells from ROS-induced cell death.	RNAi, immunoblot, phase-contrast image, cell death quantification	Human, mice	H1299, SaoS2, U2OS cells, mouse embryonic fibroblasts	CDKN2A :-: NFE2L2, NFE2L2 :+: SLC7A11, SLC7A11 :-: Ferroptosis, CDKN2A :+: p53, p53 :-: SLC7A11, SLC7A11 :-: Ferroptosis	Validated	0	_NA_	Cyclin-dependent kinase inhibitor 2A	P42771	CDN2A_HUMAN	28985506	ARF in article	44196
94	PEBP1	Phosphatidylethanolamine binding protein 1	HGNC:8630	Elevated levels of PEBP1 resulted in increased sensitivity of HK2 cells to RSL3 whereas lowered contents of PEBP1 in HAEC and HT22 cells were associated with decreased sensitivity to ferroptosis.	Western blot, siRNA, cell death assay	Human, mice	HK2, HAEC and HT22 cells	(PEBP1/15LO) :+: Ferroptosis	Validated	0	_NA_	Phosphatidylethanolamine-binding protein 1	P30086	PEBP1_HUMAN	29053969	_NA_	44196
95	SOCS1	Suppressor of cytokine signaling 1	HGNC:19383	Expression of SOCS1 sensitized cells to ferroptosis inducer. This effect of SOCS1 was efficiently blocked by ferroptosis inhibitor. Expression of SOCS1 reduced the levels of GSH, explaining in part its ability to sensitize cells to ferroptosis.	Cell death assay, cell viability assay, qPCR	Human	U2OS or IMR90 cells	SOCS1 :+: p53, p53 :-: SLC7A11, SLC7A11 :+: GSH, GSH :-: Ferroptosis	Validated	0	_NA_	Suppressor of cytokine signaling 1	O15524	SOCS1_HUMAN	29081404	_NA_	44196
96	CDO1	Cysteine dioxygenase type 1	HGNC:1795	CDO1 suppression contributes to ferroptosis resistance.	siRNA, western blot, MTT assay	Human	Gastric cancer cells AGS, BGC823, athymic nude mice	CDO1 :-: GPX4, GPX4 :-: Ferroptosis	Validated	0	_NA_	Cysteine dioxygenase type 1	Q16878	CDO1_HUMAN	29144989	_NA_	44196
97	MYB	MYB proto-oncogene, transcription factor	HGNC:7545	Erastin-induced ferroptosis was restrained when c-Myb was suppressed.	Western blot, siRNA, qRT-PCR, MTT assay	Human	Gastric cancer cells AGS, BGC823, MKN45, SGC7901, and MGC803	MYB :+: CDO1, CDO1 :-: GPX4, GPX4 :-: Ferroptosis	Validated	0	_NA_	Transcriptional activator Myb	P10242	MYB_HUMAN	29144989	C-Myb in article	44196
98	HMOX1	Heme oxygenase 1	HGNC:5013	Inhibiting HO-1 effectively attenuated BAY-induced ferroptotic cell death. Defective HO-1 expression significantly rescued cell survival suppressed by BAY.	Cell viability assay, qRT-PCR, shRNA, gene overexpression, western blot	Human	MDA-MB-231, MDA-MB-468	HMOX1 :+: Ferroptosis	Validated	0	_NA_	Heme oxygenase 1	P09601	HMOX1_HUMAN	29274359	HO-1 in article	44196
99	MAPK8	Mitogen-activated protein kinase 8	HGNC:6881	JNK1/2 inhibitors inhibited t-BHP-induced ferroptosis. t-BHP treatment significantly increased the protein expression of p-JNK.	MitoSOX probe, luminometer kit, C11-BODIPY probe, western blot	Rat	PC12 cells	MAPK8 :+: Lipid ROS, Lipid ROS :+: Ferroptosis	Validated	0	_NA_	Mitogen-activated protein kinase 8	P45983	MK08_HUMAN	29330409	JNK1 in article	44196
100	MAPK9	Mitogen-activated protein kinase 9	HGNC:6886	JNK1/2 inhibitors inhibited t-BHP-induced ferroptosis. t-BHP treatment significantly increased the protein expression of p-JNK.	MitoSOX probe, luminometer kit, C11-BODIPY probe, western blot	Rat	PC12 cells	MAPK9 :+: Lipid ROS, Lipid ROS :+: Ferroptosis	Validated	0	_NA_	Mitogen-activated protein kinase 9	P45984	MK09_HUMAN	29330409	JNK2 in article	44196
101	MAPK1	Mitogen-activated protein kinase 1	HGNC:6871	ERK1/2 inhibitors inhibited t-BHP-induced ferroptosis. t-BHP treatment significantly increased the protein expression of p-ERK.	MitoSOX probe, luminometer kit, C11-BODIPY probe, western blot	Rat	PC12 cells	MAPK1 :+: Lipid ROS, Lipid ROS :+: Ferroptosis	Validated	0	_NA_	Mitogen-activated protein kinase 1	P28482	MK01_HUMAN	29330409	ERK2 in article	44196
102	MAPK3	Mitogen-activated protein kinase 3	HGNC:6877	ERK1/2 inhibitors inhibited t-BHP-induced ferroptosis. t-BHP treatment significantly increased the protein expression of p-ERK.	MitoSOX probe, luminometer kit, C11-BODIPY probe, western blot	Rat	PC12 cells	MAPK3 :+: Lipid ROS, Lipid ROS :+: Ferroptosis	Validated	0	_NA_	Mitogen-activated protein kinase 3	P27361	MK03_HUMAN	29330409	ERK1 in article	44196
103	SLC1A5	Solute carrier family 1 member 5	HGNC:10943	Overexpression of SLC1A5 restored miR-137-mediated ferroptosis suppression.	Cell viability assay, lipid ROS assay, western blot, gene overexpression, shRNA	Human	Melanoma cell lines A375 and G-361	SLC1A5 :+: Glutaminolysis, Glutaminolysis :+: Lipid ROS, Lipid ROS :+: Ferroptosis	Validated	0	_NA_	Neutral amino acid transporter B(0)	Q15758	AAAT_HUMAN	29348676	_NA_	44196
104	CHAC1	ChaC glutathione specific gamma-glutamylcyclotransferase 1	HGNC:28680	CHAC1 degradation of GSH might enhance cystine-starvation-induced cell death.	Western blot, real-time PCR, cell viability assay, siRNA, GSH assay kit	Human	MDA-MB-231, Hs 578T, and HCC 1937 cells	CHAC1 :-: GSH, GSH :-: Ferroptosis	Validated	0	_NA_	Glutathione-specific gamma-glutamylcyclotransferase 1	Q9BUX1	CHAC1_HUMAN	29383104	_NA_	44196
105	MAPK14	Mitogen-activated protein kinase 14	HGNC:6876	Ferroptosis was blocked by inhibiting p38 MAPK activation.	Cell viability assay, lipid ROS measurement, RT-qPCR, western blot	Mice	TM4 Sertoli cells	MAPK14 :+: Ferroptosis	Validated	0	_NA_	Mitogen-activated protein kinase 14	Q16539	MK14_HUMAN	29436589	p38 MAPK in article	44196
106	LINC00472	Long intergenic non-protein coding RNA 472	HGNC:21380	Increases erastin-induced growth inhibition, whereas depletion of P53RRA decreased erastin-induced growth inhibition.	Bisulfite sequencing, RNA pull-down, mass spectrometry, RNA immunoprecipitation, qRT-PCR, cell viability assay	Human	Lung cancer A549, SPCA1, and H522 cells	LINC00472 :+: p53, p53 :+: Ferroptosis	Validated	0	Also triggers apoptosis.	Putative uncharacterized protein encoded by LINC00472	Q9H8W2	CF155_HUMAN	29588351	P53RRA in article	44196
107	NOX4	NADPH oxidase 4	HGNC:7891	Activated Nox4 contributes to PAB-induced ferroptotic cell death. knockdown made cells resistant to PAB-induced death.	Western blot, LDH release assay, siRNA, cell death, siRNA	Human, rat	Rat C6, human SHG-44, U87 and U251 glioma cells	NOX4 :+: H2O2, H2O2 :+: Lipid ROS, Lipid ROS :+: Ferroptosis	Validated	0	_NA_	NADPH oxidase 4	Q9NPH5	NOX4_HUMAN	29702192	_NA_	44196
108	GOT1	Glutamic-oxaloacetic transaminase 1	HGNC:4432	Overexpression of miR鈥? suppressed GOT1, which subsequently reduced ferroptosis. Overexpression of GOT1 restored miR鈥? mediated ferroptosis suppression.	Immunoblotting, luciferase reporter assay, qPCR, cell viability assay, MDA assay, iron assay, glutamate assay	Human	A375 and G鈥?61 cells	GOT1 :+: alpha KG, alpha KG :+: Lipid ROS, Lipid ROS :+: Ferroptosis	Validated	0	_NA_	Aspartate aminotransferase	P17174	AATC_HUMAN	30035324	_NA_	44196
109	BECN1	Beclin 1	HGNC:1034	Knockdown inhibits ferroptosis. Overexpression increases ferroptotic cancer cell death.	shRNA, western blot, cell viability assay, gene overexpression	Human, mice	HCT116, CX-1, PANC1, HT1080, and Calu-1 cells, athymic nude immunodeficient mice	BECN1 :-: System Xc-, System Xc- :+: GSH, GSH :-: Lipid ROS, Lipid ROS :+: Ferroptosis	Validated	0	_NA_	Beclin-1	Q14457	BECN1_HUMAN	30057310	_NA_	44196
110	PRKAA2	Protein kinase AMP-activated catalytic subunit alpha 2	HGNC:9377	Inhibition of PRKAA/AMPKalpha diminishes ferroptosis.	siRNA, western blot, cell viability assay, GSH assay, lipid peroxidation assay, iron assay	Human	HCT116 and CX-1 cells	PRKAA2 :+: (BECN1/SLC7A11), (BECN1/SLC7A11) :+: Ferroptosis	Validated	0	_NA_	5'-AMP-activated protein kinase catalytic subunit alpha-2	P54646	AAPK2_HUMAN	30057310	PRKAA in article	44196
111	PRKAA1	Protein kinase AMP-activated catalytic subunit alpha 1	HGNC:9376	Inhibition of PRKAA/AMPKalpha diminishes ferroptosis.	siRNA, western blot, cell viability assay, GSH assay, lipid peroxidation assay, iron assay	Human	HCT116 and CX-1 cells	PRKAA1 :+: (BECN1/SLC7A11), (BECN1/SLC7A11) :+: Ferroptosis	Validated	0	_NA_	5'-AMP-activated protein kinase catalytic subunit alpha-1	Q13131	AAPK1_HUMAN	30057310	AMPK alpha in article	44196
112	ELAVL1	ELAV like RNA binding protein 1	HGNC:3312	ELAVL1 siRNA led to ferroptosis resistance, whereas ELAVL1 plasmid contributed to classical ferroptotic events.	Immunohistochemistry, hydroxyproline assay, immunofluorescence, cell viability assay, western blot, qPCR, iron assay, ROS assay, RNAi	Human, mice	Human liver specimens and hepatic stellate cell; C57BL/6 mice; mouse hepatocyte and hepatic stellate cell; HSC-LX2 and HSC-T6 cells	ELAVL1 :+: Ferroptosis	Validated	0	_NA_	ELAV-like protein 1	Q15717	ELAV1_HUMAN	30081711	_NA_	44196
113	BAP1	BRCA1 associated protein 1	HGNC:950	Suppresses SLC7A11-mediated cystine uptake and promotes ferroptosis. BAP1 mutants lose their abilities to repress SLC7A11 and to promote ferroptosis.	Flow cytometry, cell viability assay, cell death assay, western blot, gene knockout, lipid peroxidation assay, cystine uptake assay, GSH assay, RT-PCR, ChIP-qPCR, luciferase reporter assay, immunoprecipitation, IHC, ChIP-seq	Human	HEK-293T, Caki1, 786-O, 769-P, ACHN and NCI-H226 cell lines; RCC4, UMRC2, SLR20, and UMRC6 cell lines; TK10 cell line; athymic nude mice	BAP1 :-: SLC7A11, SLC7A11 :-: Lipid ROS, Lipid ROS :+: Ferroptosis	Validated	0	_NA_	Ubiquitin carboxyl-terminal hydrolase BAP1	Q92560	BAP1_HUMAN	30202049	_NA_	44196
114	TP53	Tumor protein p53	HGNC:11998	Facilitates ART-induced ferroptosis. Conversely, knockdown of P53 blocked ART-induced ferroptosis.	Western blot, immunofluorescence, siRNA	Rat	Hepatic stellate cell HSC鈥怲6	TP53 :+: Ferroptosis	Validated	0	_NA_	Cellular tumor antigen p53	P04637	P53_HUMAN	30321484	P53 in article	44196
115	ABCC1	ATP binding cassette subfamily C member 1	HGNC:51	Accelerates ferroptosis. Disruption of MRP1 inhibited ferroptosis potently.	Western blot, GSH assay, dead cell counts, gene transfection, CRISPR/Cas9, cell viability assay, RT-qPCR	Human	HAP1, H1299, U-2 OS cells	ABCC1 :-: GSH, GSH :-: Ferroptosis	Validated	0	_NA_	Multidrug resistance-associated protein 1	P33527	MRP1_HUMAN	30726737	MRP1 in article	44196
116	ACSL4	Acyl-CoA synthetase long chain family member 4	HGNC:3571	Inhibition suppresses ferroptosis.	siRNA, western blot, microscopy imaging, fluorescence microscopy, real-time PCR	Human, mice	Male C57BL/6 mice, Caco-2 cells	ACSL4 :+: Lipid ROS, Lipid ROS :+: Ferroptosis	Validated	0	_NA_	Long-chain-fatty-acid--CoA ligase 4	O60488	ACSL4_HUMAN	30737476	_NA_	44196
117	MIR6852	microRNA 6852	HGNC:49993	Promotes ferroptosis. Binds to LINC0033 and serves as a negative upstream regulator of CBS-mediated ferroptosis inhibition.	qRT-PCR, gene knockdown, luciferase assay, gene overexpression, MTT assay, colony-formation assay	Human	A549 and SPC-A-1 cells	MIR6852 :-: CBS, CBS :-: Ferroptosis	Validated	0	_NA_	_NA_	_NA_		30787392	_NA_	44196
118	ACVR1B	Activin A receptor type 1B	HGNC:172	Inhibition attenuated erastin-induced ferroptosis.	Western blot, siRNA, glutathione assay, RT-PCR, cell viability assay	Human	HK-2 cells	ACVR1B :-: NFE2L2, NFE2L2 :-: Ferroptosis	Validated	0	_NA_	Activin receptor type-1B	P36896	ACV1B_HUMAN	30804470	ALK4 in article	44196
119	TGFBR1	Transforming growth factor beta receptor 1	HGNC:11772	Inhibition attenuated erastin-induced ferroptosis.	Western blot, siRNA, glutathione assay, RT-PCR, cell viability assay	Human	HK-2 cells	TGFBR1 :-: NFE2L2, NFE2L2 :-: Ferroptosis	Validated	0	_NA_	TGF-beta receptor type-1	P36897	TGFR1_HUMAN	30804470	ALK5 in article	44196
120	BAP1	BRCA1 associated protein 1	HGNC:950	Promotes ferroptosis induced by class I ferroptosis inducer.	Immunoprecipitation, western blotting, cell death, cell viability, RT-PCR	Human	HEK293T cells	BAP1 :-: SLC7A11, SLC7A11 :-: Ferroptosis	Validated	0	_NA_	Ubiquitin carboxyl-terminal hydrolase BAP1	Q92560	BAP1_HUMAN	30907299	_NA_	44196
121	EPAS1	Endothelial PAS domain protein 1	HGNC:3374	A driver of ferroptosis susceptibility. Ablation reduced susceptibility to ferroptosis.	CRISPR, sgRNA, shRNA, immunoblot, cell viability, western blot	Mice	786-O cells	EPAS1 :+: HILPDA, EPAS1 :+: PLIN2, HILPDA :+: PUFA, PLIN2 :+: PUFA, PUFA :+: PUFA-phospholipid hydroperoxides, PUFA-phospholipid hydroperoxides :+: Ferroptosis	Validated	0	_NA_	Endothelial PAS domain-containing protein 1	Q99814	EPAS1_HUMAN	30962421	HIF-2alpha in article	44196
122	HILPDA	Hypoxia inducible lipid droplet associated	HGNC:28859	Promotes ferroptosis sensitivity downstream of HIF-2alpha.	RNA-Seq, western blot, qRT-PCR, shRNA, cell viability, immunoblot	Mice	786-O cells	HILPDA :+: PUFA, PUFA :+: PUFA-phospholipid hydroperoxides, PUFA-phospholipid hydroperoxides :+: Ferroptosis	Validated	0	_NA_	Hypoxia-inducible lipid droplet-associated protein	Q9Y5L2	HLPDA_HUMAN	30962421	_NA_	44196
123	HIF1A	Hypoxia inducible factor 1 subunit alpha	HGNC:4910	Re-sensitized HIF-2alpha-null cells to ferroptosis. Induce ferroptosis sensitivity in cancer cells.	cDNA screenin, cell viability	Mice	786-O cells	HIF1A :+: HILPDA, HIF1A :+: PLIN2, HILPDA :+: PUFA, PLIN2 :+: PUFA, PUFA :+: PUFA-phospholipid hydroperoxides, PUFA-phospholipid hydroperoxides :+: Ferroptosis	Validated	0	_NA_	Hypoxia-inducible factor 1-alpha	Q16665	HIF1A_HUMAN	30962421	HIF-1alpha in article	44196
124	ALOX12	Arachidonate 12-lipoxygenase, 12S type	HGNC:429	An essential factor of p53-dependent ferroptosis. Loss of one Alox12 allele is sufficient to abrogate p53-mediated ferroptosis.	RNAi, qRT-PCR, western blot, CRISPR, cell death assay, GSH measurement, flow cytometer	Human, mice	H1299 cells, U2OS cells, mouse embryonic fibroblasts, mice	ALOX12 :+: PUFAs-OOH, PUFAs-OOH :+: Ferroptosis	Validated	0	_NA_	Arachidonate 12-lipoxygenase	P18054	LOX12_HUMAN	30962574	_NA_	44196
125	ACSL4	Acyl-CoA synthetase long chain family member 4	HGNC:3571	Required for ferroptosis induced by erastin. ACSL4-null cells are resistant to ferroptosis induced by either erastin.	Western blot, cell death assay, CRISPR	Human	U2OS	ACSL4 :+: Ferroptosis	Validated	0	_NA_	Long-chain-fatty-acid--CoA ligase 4	O60488	ACSL4_HUMAN	30962574	_NA_	44196
126	HMOX1	Heme oxygenase 1	HGNC:5013	Enhances the ferroptotic process in PRDX6-silenced cells by promoting cellular accumulation of ferrous ions. Overexpression increases both erastin and RSL-3-induced lipid ROS.	Gene transfection, western blot, qRT-PCR, LOOH quantification	Human	H1299 cells	HMOX1 :+: Ferroptosis	Validated	0	_NA_	Heme oxygenase 1	P09601	HMOX1_HUMAN	31036877	_NA_	44196
127	IFNG	Interferon gamma	HGNC:5438	Interferon gamma released from CD8+ T cells downregulates the expression of SLC3A2 and SLC7A11, and as a consequence, promotes tumour cell lipid peroxidation and ferroptosis.	BODIPY-C11, liperfluo staining, cell death measurement, FACS, cell proliferation and viability assay, qPCR, immunoblotting, glutathione quantification, MDA assay, glutamate assay	Human, mice	HT-1080, A375, B16-F0, ID8 cells, female NSG and C57BL/6 mice	IFNG :-: SLC3A2, IFNG :-: SLC7A11, SLC3A2 :+: System Xc-, SLC7A11 :+: System Xc-, System Xc- :+: Cystine, Cystine :-: Lipid ROS, Lipid ROS :+: Ferroptosis	Validated	0	_NA_	Interferon gamma	P01579	IFNG_HUMAN	31043744	IFNgamma in article	44196
128	ANO6	Anoctamin 6	HGNC:25240	Essential for ferroptosis. Inhibition blocked ferroptotic cell death induced by RSL3/erastin.	Immunocytochemistry, RT-PCR, TUNEL Assay, flow Cytometry, LDH assay, gene knockout, siRNA	Human, mice	A549, Cal27, HT29 and MG-63 cells, Cx3cr1-Cre mice	ANO6 :+: Ferroptosis	Validated	0	_NA_	Anoctamin-6	Q4KMQ2	ANO6_HUMAN	31060306	_NA_	44196
129	LPIN1	Lipin 1	HGNC:13345	Overexpression of adipose lipin鈥? in mice facilitated the onset of hepatic ferroptosis.	Enzyme鈥恖inked immunosorbent assay, lipid peroxidation assay, iron assay, MDA assay, qPCR, GSH assay	Mice	C57BL/6 mice	LPIN1 :+: Ferroptosis	Validated	0	_NA_	Phosphatidate phosphatase LPIN1	Q14693	LPIN1_HUMAN	31061954	_NA_	44196
130	HMGB1	High mobility group box 1	HGNC:4983	Required for erastin-induced ferroptosis. Knockdown of HMGB1 decreased erastin-induced cell death.	Gene transfection, RNAi, cell viability assay, ELISA, LDH assay, flow cytometry, qPCR, western blot, electron microscopy	Human, mice	HL-60 cell, male NOD/SCID mice	HMGB1 :+: Ferroptosis	Validated	0	_NA_	High mobility group protein B1	P09429	HMGB1_HUMAN	31105999	_NA_	44196
131	TNFAIP3	TNF alpha induced protein 3	HGNC:11896	Overexpression increased ROS generation and enhanced erastin-induced ferroptosis, whereas knockdown inhibited erastin-induced ferroptosis.	Lentivirus transduction, CCK-8 assay, DYE670 staining assay, ROS staining assay, RT-qPCR, western blot	Human	HUVEC cells	TNFAIP3 :+: ACSL4, ACSL4 :+: Lipid ROS, TNFAIP3 :-: GPX4, GPX4 :-: Lipid ROS, Lipid ROS :+: Ferroptosis	Validated	0	_NA_	Tumor necrosis factor alpha-induced protein 3	P21580	TNAP3_HUMAN	31160087	Zinc lipoprotein A20 in article	44196
132	TLR4	Toll like receptor 4	HGNC:11850	Knockdown inhibited ferroptosis.	Immunohistochemistry, western blot, cell death assay, siRNA	Rat	Sprague Dawley rats	TLR4 :+: Ferroptosis	Validated	0	_NA_	Toll-like receptor 4	O00206	TLR4_HUMAN	31196626	_NA_	44196
133	NOX4	NADPH oxidase 4	HGNC:7891	Knockdown inhibited ferroptosis.	Immunohistochemistry, western blot, cell death assay, siRNA	Rat	Sprague Dawley rats	NOX4 :+: Ferroptosis	Validated	0	_NA_	NADPH oxidase 4	Q9NPH5	NOX4_HUMAN	31196626	_NA_	44196
134	ATF3	Activating transcription factor 3	HGNC:785	Promotes ferroptosis induced by erastin.	Cell viability assay, transfection, lentiviral infection, qRT-PCR, western blot	Human	HT1080 cells, retinal pigment epithelial cells	ATF3 :-: SLC7A11, SLC7A11 :+: System Xc-, System Xc- :+: GSH, GSH :-: Lipid ROS, Lipid ROS :+: Ferroptosis	Validated	0	_NA_	Cyclic AMP-dependent transcription factor ATF-3	P18847	ATF3_HUMAN	31273299	_NA_	44196
135	ATM	ATM serine/threonine kinase	HGNC:795	Essential for ferroptosis. Genetic knockdown and chemical inhibition of ATM both suppress ferroptotic cell death.	siRNA, western blot, nuclear/cytosol fraction, cell viability, cell death, GSH assay, kinome screen, qRT-PCR, immunofluorescence assay	Human	MDA-MB-231, RCC4, 293T, and HT-1080 cell lines	ATM :-: MTF1, MTF1 :+: FTL, MTF1 :+: FTH1, FTL :-: Ferroptosis, FTH1 :-: Ferroptosis	Validated	0	_NA_	Serine-protein kinase ATM	Q13315	ATM_HUMAN	31320750	_NA_	44196
136	YY1AP1	YY1 associated protein 1	HGNC:30935	Makes cells more sensitive to ferroptosis. Cells lacking YAP were no longer sensitised to ferroptosis.	Cell death, cell viability, lipid peroxidation, immunoblotting, CRISPR/Cas9, ChIP assay, qRT-PCR	Human, mice	Mouse embryonic fibroblasts, NF639 cells, human epithelial tumour cells, human mesothelioma cells, xenograft mouse	YAP :+: ACSL4, ACSL4 :+: Ferroptosis, YAP :+: TFRC, TFRC :+: Ferroptosis	Validated	0	_NA_	YY1-associated protein 1	Q9H869	YYAP1_HUMAN	31341276	YAP in article	44196
137	EGLN2	Egl-9 family hypoxia inducible factor 2	HGNC:14660	Inhibiting EGLN2 activation diminished ferroptotic tumor cell death.	Cytotoxicity assays, western blot, immunoprecipitation, RNA interference, gene transfection, qPCR, MDA assay	Human, mice	Calu-1, THP1, HT1080, and HL-60 cells, athymic nude mice	EGLN2 :-: HIF1A, HIF1A :-: Lipid ROS, Lipid ROS :+: Ferroptosis	Validated	0	_NA_	Egl nine homolog 2	Q96KS0	EGLN2_HUMAN	31355331	_NA_	44196
138	MIOX	Myo-inositol oxygenase	HGNC:14522	Overexpression exacerbates cell death, knockdown inhibits ferroptosis.	MTT assay, measurement of GPX4 activity, labile iron pool assay, evaluation of cell death and cell morphology, immunohistochemical staining	Human, mice	HK-2 cells, C57BL/6J mice	MIOX :-: GPX4, GPX4 :-: Ferroptosis, MIOX :-: GSH, GSH :-: Ferroptosis	Validated	0	_NA_	Inositol oxygenase	Q9UGB7	MIOX_HUMAN	31437128	_NA_	44196
139	TAZ	Tafazzin	HGNC:11577	TAZ removal confers ferroptosis resistance, whereas overexpression of TAZS89A sensitizes cells to ferroptosis.	Cell viability, cell death, western blot, siRNA, qRT-PCR, microarray, immunofluorescence staining, ChIP-seq, Lipid ROS assay	Human, mice	RCC4, 786O cells, JAX NOD.CB17-PrkdcSCID-J mice	TAZ :+: EMP1, EMP1 :+: NOX4, NOX4 :+: Lipid ROS, Lipid ROS :+: Ferroptosis	Validated	0	_NA_	Tafazzin	Q16635	TAZ_HUMAN	31484063	_NA_	44196
140	MTDH	Metadherin	HGNC:29608	Can enhance sensitivity to inducers of ferroptosis. Enhances the vulnerability of cancer cells to ferroptosis.	Cell viability, qRT-PCR, western blotting, GSH assay, GPx4 activity assay, tumor xenograft model	Human, mice	Cell lines A549, H1975, DMS53, DMS273, KLE, AN3CA, RL95, Hec1A, Ishikawa, MDA-MB-231, MCF-7, Hec50, immunodeficient mice	MTDH :-: Cysteine, Cystein :-: Ferroptosis, MTDH :-: SLC3A2, SLC3A2 :-: Ferroptosis, MTDH :-: GPX4, GPX4 :-: Ferroptosis, MTDH :-: GSH, GSH :-: Ferroptosis, MTDH :+: Glutamate, Glutamate :+: Ferroptosis	Validated	0	_NA_	Protein LYRIC	Q86UE4	LYRIC_HUMAN	31527591	_NA_	44196
141	IDH1	Isocitrate dehydrogenase (NADP(+)) 1	HGNC:5382	Deletion of the mutant IDH1 allele or pharmacological inhibition of mutant IDH1 confers resistance to erastin-induced ferroptosis. Ectopic expression of mutant IDH1 promotes ferroptosis.	Cell transfection, cell viability, GSH assay, lipid ROS assay	Human	HEK293T, HT-1080 and KYSE-170 cells	IDH1 :-: GPX4, GPX4 :-: Lipid ROS, Lipid ROS :+: Ferroptosis, IDH1 :-: GSH, GSH :-: Ferroptosis	Validated	0	_NA_	Isocitrate dehydrogenase [NADP] cytoplasmic	O75874	IDHC_HUMAN	31591388	_NA_	44196
142	SIRT1	Sirtuin 1	HGNC:14929	Knockout partially mitigates ferroptosis.	Lipid peroxidation, iron and GSH assay, qRT-PCR, western blot	Mice	Mice in C57BL/6 background	SIRT1 :+: Ferroptosis	Predicted	0	_NA_	NAD-dependent protein deacetylase sirtuin-1	Q96EB6	SIR1_HUMAN	31610175	_NA_	44196
143	TAZ	Tafazzin	HGNC:11577	TAZ removal confers ferroptosis resistance, while TAZS89A overexpression sensitizes cells to ferroptosis.	siRNA, qRT-PCR, western blot, cell viability, lipid ROS assay	Human	TOV-21G, CAOV2, CAOV2R, MDA-MB-231 cells	TAZ :+: ANGPTL4, ANGPTL4 :+: NOX2, NOX2 :+: Ferroptosis	Validated	0	_NA_	Tafazzin	Q16635	TAZ_HUMAN	31641008	_NA_	44196
144	BECN1	Beclin 1	HGNC:1034	Overexpression aggravated isoflurane-induced cell damage by upregulating ferroptosis. This phenomenon was significantly attenuated by silencing of Beclin1.	Cell viability, RNAi, RT-qPCR, western blot, lipid peroxidation, iron, GSH and glutamate release assays	Human	SH-SY5Y cells	(Beclin1/SLC7A11) :-: System Xc-, System Xc- :-: Ferroptosis	Validated	0	_NA_	Beclin-1	Q14457	BECN1_HUMAN	31650158	Beclin1 in article	44196
145	FBXW7	F-box and WD repeat domain containing 7	HGNC:16712	FBXW7 plasmid induces ferroptosis.	Cell viability, lipid peroxidation, iron, GSH and ROS assays, western blot, RT-PCR, RNA-seq	Human, mice	Hepatic stellate cells, C57BL/6 mice	FBXW7 :+: Ferroptosis	Deduced	0	_NA_	F-box/WD repeat-containing protein 7	Q969H0	FBXW7_HUMAN	31679460	_NA_	44196
146	PANX1	Pannexin 1	HGNC:8599	Deletion protects against ferroptotic cell death. Silenced Panx1 expression significantly attenuated ferroptotic lipid peroxidation and iron accumulation induced by the ferroptosis inducer erastin.	Cell viability, cell death, qRT-PCR, western blot, lipid peroxidation detection, shRNA	Human, mice	HK-2 cells, C57BL/6 mice	PANX1 :-: HMOX1, HMOX1 :-: Ferroptosis, PANX1 :+: MAPK/ERK, MAPK/ERK :+: Ferroptinophagy, Ferroptinophagy :+: Ferroptosis	Validated	0	_NA_	Pannexin-1	Q96RD7	PANX1_HUMAN	31694915	_NA_	44196
147	DNAJB6	DnaJ heat shock protein family (Hsp40) member B6	HGNC:14888	Promotes ferroptosis in esophageal squamous cell carcinoma.	Western blot, immunohistochemistry,lentivirus infection, colony-forming, RT鈥憅PCR, CCK-8, transwell and mouse xenograft assays	Human, mice	Cell lines TE-1, Eca9706, Eca109, KYSE150, and KYSE450, BALB/c athymic nude mice	DNAJB6 :-: GPX4, GPX4 :-: Ferroptosis	Predicted	0	_NA_	DnaJ homolog subfamily B member 6	O75190	DNJB6_HUMAN	31701262	_NA_	44196
148	BACH1	BTB domain and CNC homolog 1	HGNC:935	Promotes ferroptosis by repressing the transcription of a subset of the erastin-induced protective genes.	Western blotting, qPCR, cell death, labile iron detection, RNA-seq	Mice	C57BL/6J mice, mouse embryonic fibroblasts	BACH1 :+: Lipid ROS, Lipid ROS :+: Ferroptosis	Validated	0	_NA_	Transcription regulator protein BACH1	O14867	BACH1_HUMAN	31740582	_NA_	44196
149	ACSL4	Acyl-CoA synthetase long chain family member 4	HGNC:3571	Overexpression induced ferroptosis. The opposite results were observed when ACSL4 was silenced.	Western blotting, immunofluorescence, 5鈥慔ETE, LDH and CCK-8 cell viability assay	Human	HEB, T98G, U87 MG and U251 cells	ACSL4 :-: GPX4, GPX4 :-: Ferroptosis	Validated	0	_NA_	Long-chain-fatty-acid--CoA ligase 4	O60488	ACSL4_HUMAN	31789401	_NA_	44196
150	LONP1	Lon peptidase 1, mitochondrial	HGNC:9479	Inhibition of LONP1 negatively regulates erastin-induced cell death.	Cell viability, western blot, qRT-PCR, lipid peroxidation assay, glutathione assay	Human	PANC1, BxPC3 cells	LONP1 :-: Nrf2/Keap1 pathway, Nrf2/Keap1 pathway :-: Ferroptosis, LONP1 :-: GPX4, GPX4 :-: Ferroptosis	Validated	0	_NA_	Lon protease homolog, mitochondrial	P36776	LONM_HUMAN	31822343	_NA_	44297
151	CD82	CD82 molecule	HGNC:6210	This study identified that the high expression of the KAI1 gene promoted the occurrence of ferroptosis in PC cells through its extensive effect on FPN and GPX4.	western blotting, cck-8, flow cytometry	Human	PC cell line MIA PaCa鈥?	KAI1 :+: Ferroptosis	Validated	0	_NA_				33655331	KAI1 in article	44302
152	IL1B	interleukin 1 beta	HGNC:5992	We observed that both IL-1尾 and FAC induced reactive oxygen species (ROS), and lipid ROS accumulation and ferroptosis related protein expression changes in chondrocytes. Ferrostatin-1, a ferroptosis specific inhibitor, attenuated the cytotoxicity, ROS and lipid-ROS accumulation and ferroptosis related protein expression changes induced by IL-1尾 and FAC and facilitated the activation of Nrf2 antio…	_NA_	Human, mice	chondrocytes, DMM mouse model	IL1B :+: ROS, ROS :+: Ferroptosis	Validated	0	_NA_	_NA_	_NA_		33376672	_NA_	44333
153	CTSB	cathepsin B	HGNC:2527	Cathepsin B is an executioner of ferroptosis	_NA_	_NA_	_NA_	CTSB :+: Ferroptosis	Validated	0	_NA_	_NA_	_NA_		33340545	_NA_	44334
154	POR	cytochrome p450 oxidoreductase	HGNC:9208	The oxidoreductases POR and CYB5R1 are required for ferroptosis. Knockdown of POR in vivo protects ConA-induced ferroptotic liver damage	CRISPR-Cas9, immunoblot analysis, cell viability, LC-MS/MS	Human, mice	HeLa, HT-1080, and mouse embryonic fibroblast (MEF) cells	POR :+: hydrogen peroxide, hydrogen peroxide :+: PUFA peroxidation, PUFA peroxidation :+: Ferroptosis	Validated	0	_NA_	_NA_	_NA_		33321093	_NA_	44391
155	CYB5R1	cytochrome b5 reductase 1	HGNC:13397	The oxidoreductases POR and CYB5R1 are required for ferroptosis. Genetic knockout of POR and CYB5R1 decreases cellular hydrogen peroxide generation, preventing lipid peroxidation and ferroptosis.	shRNA, gene expression	Human	HeLa cells	CYB5R1 :+: hydrogen peroxide, hydrogen peroxide :+: PUFA peroxidation, PUFA peroxidation :+: Ferroptosis	Validated	0	_NA_	_NA_	_NA_		33321093	_NA_	44391
156	ELOVL5	ELOVL fatty acid elongase 5	HGNC:21308	Biochemical and lipidomics analyses support the hypothesis that ELOVL5 and FADS1 are required to maintain intracellular levels of AA and AdA and promote ferroptosis.	Cysteine/Methionine Deprivation, Western Blotting, LC-MS/MS	Human	YCC-16 cells	ELOVL5 :+: Arachidonic acid, Arachidonic acid :+: Ferroptosis	Validated	0	_NA_	_NA_	_NA_		33288688	_NA_	44398
157	FADS1	fatty acid desaturase 1	HGNC:3574	Biochemical and lipidomics analyses support the hypothesis that ELOVL5 and FADS1 are required to maintain intracellular levels of AA and AdA and promote ferroptosis.	Cysteine/Methionine Deprivation, Western Blotting, LC-MS/MS	Human	YCC-16 cells	FADS1 :+: Arachidonic acid, Arachidonic acid :+: Ferroptosis	Validated	0	_NA_	_NA_	_NA_		33288688	_NA_	44398
158	ALOX12	arachidonate 12-lipoxygenase, 12S type	HGNC:429	Hydrogen sulfide guards myoblasts from ferroptosis by inhibiting ALOX12 acetylation.	Cell viability assay, Measurement of oxidative stress, lipid peroxidation and acetyl-CoA content, Immunoblotting	Mice	myoblasts and skeletal muscles	ALOX12 :+: Lipid peroxide, Lipid peroxide :+: Ferroptosis	Deduced	0	_NA_	_NA_	_NA_		33290842	_NA_	44398
159	FBW7	F-box and WD repeat domain containing 7	HGNC:16712	Results revealed that FBW7 regulated lipid peroxidation and promoted ferroptosis, a non-apoptotic form of cell death.	Cell viability and cell death, siRNA, Western blot, qPCR, ChIP, MDA and GSH/GSSG assay	Human	cell lines PANC-1 and SW1990	FBW7 :-: (NR4A1/SCD1), (NR4A1/SCD1) :+: SCD1, SCD1 :-: Ferroptosis	Validated	0	_NA_	_NA_	_NA_		33271455	_NA_	44410
160	PTEN	phosphatase and tensin homolog	HGNC:9588	Notably, we found that cancer cells carrying PIK3CA activating mutation or PTEN deletion appeared to be more resistant to RSL3. These mutations lead to the activation of the oncogenic PI3K-AKT signaling pathway. Therefore, sustained activation of the PI3K-AKT-mTOR pathway protects cancer cells from ferroptotic cell death.	Cell death	Human	BT474, MDA-MB-453	PTEN :-: PI3K-AKT pathway, PI3K-AKT pathway :-: Ferroptosis	Deduced	0	_NA_	_NA_	_NA_		33229547	_NA_	44410
161	NR1D1	nuclear receptor subfamily 1 group D member 1	HGNC:7962	Targeted inhibition of Rev-erb-伪/尾 limits ferroptosis to ameliorate folic acid-induced AKI in mice.	_NA_	Mice	_NA_	(NR1D1/RORE) :-: SLC7A11, SLC7A11 :-: Ferroptosis, (NR1D1/RORE) :-: HO1, HO1 :-: Ferroptosis	Deduced	0	The homologous mice gene is validated.	_NA_	_NA_		33068011	Rev-erb-伪 in article	44412
162	NR1D2	nuclear receptor subfamily 1 group D member 2	HGNC:7963	Targeted inhibition of Rev-erb-伪/尾 limits ferroptosis to ameliorate folic acid-induced AKI in mice.	_NA_	Mice	_NA_	(NR1D2/RORE) :-: SLC7A11, SLC7A11 :-: Ferroptosis, (NR1D2/RORE) :-: HO1, HO1 :-: Ferroptosis	Deduced	0	The homologous mice gene is validated.	_NA_	_NA_		33068011	Rev-erb-尾 in article	44412
163	TBK1	TANK binding kinase 1	HGNC:11584	hTBK1-c.978T>A mutation significantly inhibited the proliferation of NSC-34 cells via inducing cell ferroptosis, while the effect of TBK1 mutation was notably reversed by Ferrostatin-1 or p62 siRNA.	_NA_	Mice	_NA_	TBK1-c.978T>A :+: KEAP1, KEAP1 :+: Ferroptosis	Validated	0	TBK1-c.978T>A mutation.	_NA_	_NA_		33312375	_NA_	44417
164	IL6	interleukin 6	HGNC:6018	IL-6 exposure caused cartilage cell ferroptosis by inducing cellular oxidative stress and disturbing iron homeostasis. Overexpressing miR-10a-5p suppressed IL-6R expression, and partially abolished IL-6-induced ferroptosis.	_NA_	Human, mice	_NA_	IL-6 :-: miR-10a-5p, miR-10a-5p :-: IL-6R, IL-6R :+: Ferroptosis	Validated	0	_NA_	_NA_	_NA_		33166496	IL-6 in article	44419
165	USP7	ubiquitin specific peptidase 7	HGNC:12630	USP7 promotes ferroptosis in the I/R-treated hearts via activation of p53/TfR1 pathway.	_NA_	Rat	_NA_	USP7 :+: p53/TfR1, p53/TfR1 :+: Ferroptosis	Validated	0	_NA_	_NA_	_NA_		33157209	_NA_	44429
166	miR-182-5p	_NA_	_NA_	In conclusion, we demonstrated that I/R induced upregulation of miR-182-5p and miR-378a-3p, leading to activation of ferroptosis in renal injury through downregulation of GPX4 and SLC7A11.	_NA_	Human, rat	_NA_	miR-182-5p :-: GPX4, GPX4 :-: Ferroptosis	Validated	0	_NA_	_NA_	_NA_		33116120	_NA_	44431
167	miR-378a-3p	_NA_	_NA_	In conclusion, we demonstrated that I/R induced upregulation of miR-182-5p and miR-378a-3p, leading to activation of ferroptosis in renal injury through downregulation of GPX4 and SLC7A11.	_NA_	Human, rat	_NA_	miR-378a-3p :-: SLC7A11, SLC7A11 :-: Ferroptosis	Validated	0	_NA_	_NA_	_NA_		33116120	_NA_	44431
168	CTSB	cathepsin B	HGNC:2527	Mechanistically, nuclear CTSB accumulation causes DNA damage and subsequent activation of the stimulator of interferon response CGAMP interactor 1 (STING1/STING)-dependent DNA sensor pathway, which ultimately leads to autophagy-dependent ferroptosis.	_NA_	Human, mice	_NA_	CTSB :+: DNA damage, DNA damage :+: DNA sensor pathway, DNA sensor pathway :+: Ferroptosis	Deduced	0	_NA_	_NA_	_NA_		33268027	_NA_	44433
169	ACSL4	acyl-CoA synthetase long chain family member 4	HGNC:3571	Inhibition of ACSL4 attenuates ferroptotic damage after pulmonary ischemia-reperfusion.	_NA_	Human, mice	_NA_	ACSL4 :-: GPX4, GPX4 :-: Ferroptosis	Deduced	0	_NA_	_NA_	_NA_		33070393	_NA_	44435
170	ATF4	activating transcription factor 4	HGNC:786	We identify ATF4 as differentially expressed in P47 and S47 cells and show that ATF4 can reverse the redox status and rescue metabolism of S47 cells, as well as increase sensitivity to ferroptosis.	_NA_	Human, mice	_NA_	ATF4 :+: Ferroptosis	Validated	0	_NA_	_NA_	_NA_		33055209	_NA_	44438
171	BECN1	Beclin 1	HGNC:1034	Beclin1 haploinsufficiency rescues low ambient temperature-induced cardiac remodeling and contractile dysfunction through inhibition of ferroptosis and mitochondrial injury.	_NA_	Mice	_NA_	BECN1 :+: Ferroptosis	Deduced	0	_NA_	_NA_	_NA_		33058849	Beclin1 in article	44438
172	AQP3	aquaporin 3 (Gill blood group)	HGNC:636	Further, we observed that aquaporin (AQP) 3, 5, and 8 bind nicotinamide-adenine dinucleotide phosphate oxidase 2 and regulate the permeability of extracellular H2O2, thereby contributing to ferroptosis.	_NA_	_NA_	_NA_	(AQP3/NOX2) :+: H2O2, H2O2 :+: Ferroptosis	Deduced	0	_NA_	_NA_	_NA_		33017631	_NA_	44440
173	AQP5	aquaporin 5	HGNC:638	Further, we observed that aquaporin (AQP) 3, 5, and 8 bind nicotinamide-adenine dinucleotide phosphate oxidase 2 and regulate the permeability of extracellular H2O2, thereby contributing to ferroptosis.	_NA_	_NA_	_NA_	(AQP5/NOX2) :+: H2O2, H2O2 :+: Ferroptosis	Deduced	0	_NA_	_NA_	_NA_		33017631	_NA_	44440
174	AQP8	aquaporin 8	HGNC:642	Further, we observed that aquaporin (AQP) 3, 5, and 8 bind nicotinamide-adenine dinucleotide phosphate oxidase 2 and regulate the permeability of extracellular H2O2, thereby contributing to ferroptosis.	_NA_	_NA_	_NA_	(AQP8/NOX2) :+: H2O2, H2O2 :+: Ferroptosis	Deduced	0	_NA_	_NA_	_NA_		33017631	_NA_	44440
175	LINC00618	long intergenic non-protein coding RNA 618	HGNC:20110	LINC00618 also accelerates ferroptosis by increasing the levels of lipid reactive oxygen species (ROS) and iron, two surrogate markers of ferroptosis, and decreasing the expression of solute carrier family 7 member 11 (SLC7A11)	_NA_	Human, mice	_NA_	LINC00618 :+: Lipid ROS, Lipid ROS :+: Ferroptosis, LINC00618 :+: Iron, Iron :+: Ferroptosis, LINC00618 :-: SLC7A11, SLC7A11 :-: Ferroptosis	Validated	0	_NA_	_NA_	_NA_		33002417	LINC00618 in article	44447
176	IREB2	iron responsive element binding protein 2	HGNC:6115	Further studies have found that ART could lead to the accumulation of IRP 2 a in hepatic stellate cell by inhibiting the ubiquitination of it, thus inducing the increase of iron in HSC (hepatic stellate cell), which could product a large number of ROS (reactive oxide species), resulting the occurrence of ferroptosis in cells.	_NA_	Human	_NA_	IRP2 :+: Fe, Fe :+: ROS, ROS :+: Ferroptosis	Deduced	0	_NA_	_NA_	_NA_		32947011	IRP2 in article	44452
177	MT1DP	metallothionein 1D, pseudogene	HGNC:7396	We found that ectopic expression of MT1DP sensitized A549 and H1299 cells to erastin-induced ferroptosis through downregulation of NRF2.	_NA_	Human	_NA_	MT1DP :+: miR-365a-3p, miR-365a-3p :-: NRF2, NRF2 :-: Ferroptosis	Validated	0	_NA_	_NA_	_NA_		32929075	_NA_	44454
178	ACSL4	acyl-CoA synthetase long chain family member 4	HGNC:3571	_NA_	_NA_	Human	_NA_	ACSL4 :+: Ferroptosis	Screened	0	_NA_	_NA_	_NA_		32939090	Top gene in genome-wide CRISPR screens	44465
179	PEX10	peroxisomal biogenesis factor 10	HGNC:8851	Genome-wide CRISPR screens identify peroxisome components as contributors to ferroptosis susceptibility.	_NA_	Human, mice	_NA_	PEX10 :+: PUFA-ePLs, PUFA-ePLs :+: Ferroptosis	Validated	0	_NA_	_NA_	_NA_		32939090	_NA_	44465
180	KEAP1	kelch like ECH associated protein 1	HGNC:23177	_NA_	_NA_	Human	_NA_	KEAP1 :+: Ferroptosis	Screened	0	_NA_	_NA_	_NA_		32939090	Top gene in genome-wide CRISPR screens	44465
181	AGPAT3	1-acylglycerol-3-phosphate O-acyltransferase 3	HGNC:326	_NA_	_NA_	Human	_NA_	AGPAT3 :+: Ferroptosis	Screened	0	_NA_	_NA_	_NA_		32939090	Top gene in genome-wide CRISPR screens	44465
182	PEX12	peroxisomal biogenesis factor 12	HGNC:8854	Genome-wide CRISPR screens identify peroxisome components as contributors to ferroptosis susceptibility.	_NA_	Human	_NA_	PEX12 :+: PUFA-ePLs, PUFA-ePLs :+: Ferroptosis	Validated	0	_NA_	_NA_	_NA_		32939090	_NA_	44465
183	CHP1	calcineurin like EF-hand protein 1	HGNC:17433	_NA_	_NA_	Human	_NA_	CHP1 :+: Ferroptosis	Screened	0	_NA_	_NA_	_NA_		32939090	Top gene in genome-wide CRISPR screens	44465
184	GPAT4	glycerol-3-phosphate acyltransferase 4	HGNC:20880	_NA_	_NA_	Human	_NA_	AGPAT6 :+: Ferroptosis	Screened	0	_NA_	_NA_	_NA_		32939090	AGPAT6 in article; Top gene in genome-wide CRISPR screens	44465
185	BRPF1	bromodomain and PHD finger containing 1	HGNC:14255	_NA_	_NA_	Human	_NA_	BRPF1 :+: Ferroptosis	Screened	0	_NA_	_NA_	_NA_		32939090	Top gene in genome-wide CRISPR screens	44465
186	OSBPL9	oxysterol binding protein like 9	HGNC:16386	_NA_	_NA_	Human	_NA_	OSBPL9 :+: Ferroptosis	Screened	0	_NA_	_NA_	_NA_		32939090	Top gene in genome-wide CRISPR screens	44465
187	INTS2	integrator complex subunit 2	HGNC:29241	_NA_	_NA_	Human	_NA_	INTS2 :+: Ferroptosis	Screened	0	_NA_	_NA_	_NA_		32939090	Top gene in genome-wide CRISPR screens	44465
188	MMD	monocyte to macrophage differentiation associated	HGNC:7153	_NA_	_NA_	Human	_NA_	MMD :+: Ferroptosis	Screened	0	_NA_	_NA_	_NA_		32939090	Top gene in genome-wide CRISPR screens	44465
189	CYP4F8	cytochrome P450 family 4 subfamily F member 8	HGNC:2648	_NA_	_NA_	Human	_NA_	CYP4F8 :+: Ferroptosis	Screened	0	_NA_	_NA_	_NA_		32939090	Top gene in genome-wide CRISPR screens	44465
190	MLLT1	MLLT1 super elongation complex subunit	HGNC:7134	_NA_	_NA_	Human	_NA_	MLLT1 :+: Ferroptosis	Screened	0	_NA_	_NA_	_NA_		32939090	Top gene in genome-wide CRISPR screens	44465
191	TTPA	alpha tocopherol transfer protein	HGNC:12404	_NA_	_NA_	Human	_NA_	TTPA :+: Ferroptosis	Screened	0	_NA_	_NA_	_NA_		32939090	Top gene in genome-wide CRISPR screens	44465
192	GRIA3	glutamate ionotropic receptor AMPA type subunit 3	HGNC:4573	_NA_	_NA_	Human	_NA_	GRIA3 :+: Ferroptosis	Screened	0	_NA_	_NA_	_NA_		32939090	Top gene in genome-wide CRISPR screens	44465
193	EPT1	_NA_	_NA_	_NA_	_NA_	Human	_NA_	EPT1 :+: Ferroptosis	Screened	0	_NA_	_NA_	_NA_		32939090	Top gene in genome-wide CRISPR screens	44465
194	POM121L12	POM121 transmembrane nucleoporin like 12	HGNC:25369	_NA_	_NA_	Human	_NA_	POM121L12 :+: Ferroptosis	Screened	0	_NA_	_NA_	_NA_		32939090	Top gene in genome-wide CRISPR screens	44465
195	LIG3	DNA ligase 3	HGNC:6600	_NA_	_NA_	Human, mice	_NA_	LIG3 :+: Ferroptosis	Screened	0	_NA_	_NA_	_NA_		32939090	Top gene in genome-wide CRISPR screens	44465
196	AEBP2	AE binding protein 2	HGNC:24051	_NA_	_NA_	Human	_NA_	AEBP2 :+: Ferroptosis	Screened	0	_NA_	_NA_	_NA_		32939090	Top gene in genome-wide CRISPR screens	44465
197	AGPS	alkylglycerone phosphate synthase	HGNC:327	Genome-wide CRISPR screens identify peroxisome components as contributors to ferroptosis susceptibility.	_NA_	Human	_NA_	AGPS :+: PUFA-ePLs, PUFA-ePLs :+: Ferroptosis	Validated	0	_NA_	_NA_	_NA_		32939090	_NA_	44465
198	CDCA3	cell division cycle associated 3	HGNC:14624	_NA_	_NA_	Human	_NA_	CDCA3 :+: Ferroptosis	Screened	0	_NA_	_NA_	_NA_		32939090	Top gene in genome-wide CRISPR screens	44465
199	PEX2	peroxisomal biogenesis factor 2	HGNC:9717	Genome-wide CRISPR screens identify peroxisome components as contributors to ferroptosis susceptibility.	_NA_	Human	_NA_	PEX2 :+: PUFA-ePLs, PUFA-ePLs :+: Ferroptosis	Validated	0	_NA_	_NA_	_NA_		32939090	_NA_	44465
200	LPCAT3	lysophosphatidylcholine acyltransferase 3	HGNC:30244	_NA_	_NA_	Human	_NA_	LPCAT3 :+: Ferroptosis	Screened	0	_NA_	_NA_	_NA_		32939090	Top gene in genome-wide CRISPR screens	44465
201	PEX6	peroxisomal biogenesis factor 6	HGNC:8859	_NA_	_NA_	Human	_NA_	PEX6 :+: Ferroptosis	Screened	0	_NA_	_NA_	_NA_		32939090	Top gene in genome-wide CRISPR screens	44465
202	TIMM9	translocase of inner mitochondrial membrane 9	HGNC:11819	_NA_	_NA_	Human	_NA_	TIMM9 :+: Ferroptosis	Screened	0	_NA_	_NA_	_NA_		32939090	Top gene in genome-wide CRISPR screens	44465
203	DCAF7	DDB1 and CUL4 associated factor 7	HGNC:30915	_NA_	_NA_	Human	_NA_	DCAF7 :+: Ferroptosis	Screened	0	_NA_	_NA_	_NA_		32939090	Top gene in genome-wide CRISPR screens	44465
204	LCE2C	late cornified envelope 2C	HGNC:29460	_NA_	_NA_	Human	_NA_	LCE2C :+: Ferroptosis	Screened	0	_NA_	_NA_	_NA_		32939090	Top gene in genome-wide CRISPR screens	44465
205	FAR1	fatty acyl-CoA reductase 1	HGNC:26222	Genome-wide CRISPR screens identify peroxisome components as contributors to ferroptosis susceptibility.	_NA_	Human	_NA_	FAR1 :+: PUFA-ePLs, PUFA-ePLs :+: Ferroptosis	Validated	0	_NA_	_NA_	_NA_		32939090	_NA_	44465
206	PHF21A	PHD finger protein 21A	HGNC:24156	_NA_	_NA_	Human	_NA_	PHF21A :+: Ferroptosis	Screened	0	_NA_	_NA_	_NA_		32939090	Top gene in genome-wide CRISPR screens	44465
207	SMAD7	SMAD family member 7	HGNC:6773	_NA_	_NA_	Human	_NA_	SMAD7 :+: Ferroptosis	Screened	0	_NA_	_NA_	_NA_		32939090	Top gene in genome-wide CRISPR screens	44465
208	LYRM1	LYR motif containing 1	HGNC:25074	_NA_	_NA_	Human	_NA_	LYRM1 :+: Ferroptosis	Screened	0	_NA_	_NA_	_NA_		32939090	Top gene in genome-wide CRISPR screens	44465
209	AMN	amnion associated transmembrane protein	HGNC:14604	_NA_	_NA_	Human	_NA_	AMN :+: Ferroptosis	Screened	0	_NA_	_NA_	_NA_		32939090	Top gene in genome-wide CRISPR screens	44465
210	PEX3	peroxisomal biogenesis factor 3	HGNC:8858	Genome-wide CRISPR screens identify peroxisome components as contributors to ferroptosis susceptibility.	_NA_	Human	_NA_	PEX3 :+: PUFA-ePLs, PUFA-ePLs :+: Ferroptosis	Validated	0	_NA_	_NA_	_NA_		32939090	_NA_	44465
211	MTCH1	mitochondrial carrier 1	HGNC:17586	_NA_	_NA_	Human	_NA_	MTCH1 :+: Ferroptosis	Screened	0	_NA_	_NA_	_NA_		32939090	Top gene in genome-wide CRISPR screens	44465
212	ZEB1	zinc finger E-box binding homeobox 1	HGNC:11642	CDH1 silencing or ZEB1 overexpression increased the susceptibility to ferroptosis, whereas CDH overexpression or ZEB1 silencing decreased the susceptibility, in vitro and in vivo.	_NA_	Human, mice	_NA_	ZEB1 :+: Ferroptosis	Validated	0	_NA_	_NA_	_NA_		32896720	_NA_	44466
213	SIRT1	sirtuin 1	HGNC:14929	Histone deacetylase SIRT1 gene silencing or pharmacological inhibition by EX-527 suppressed EMT and consequently decreased ferroptosis, whereas SIRT inducers, resveratrol and SRT1720, increased ferroptosis.	_NA_	Human, mice	_NA_	SIRT1 :+: EMT, EMT :+: Ferroptosis	Validated	0	_NA_	_NA_	_NA_		32896720	_NA_	44466
214	ACADSB	acyl-CoA dehydrogenase short/branched chain	HGNC:91	Overexpression of ACADSB inhibits CRC cell migration, invasion, and proliferation, while ACADSB knockdown has the opposite effect. More importantly, the study finds that ACADSB negatively regulates expression of glutathione reductase and glutathione peroxidase 4, the two main enzymes responsible for clearing glutathione (GSH) in CRC cells.	_NA_	Human	_NA_	ACADSB :-: GSR, GSR :-: Ferroptosis, ACADSB :-: GPX4, GPX4 :-: Ferroptosis, ACADSB :-: GSH, GSH :-: Ferroptosis	Deduced	0	_NA_	_NA_	_NA_		32776663	_NA_	44480
215	PVT1	Pvt1 oncogene	HGNC:9709	PVT1 silencing or miR-214 overexpression significantly reduced infarct size and suppressed ferroptosis in vivo.	_NA_	Human, mice	_NA_	PVT1 :+: Ferroptosis	Validated	0	_NA_	_NA_	_NA_		32827544	_NA_	44482
216	hsa_circ_0008367	_NA_	_NA_	These evidences suggested cIARS to be a positive regulator of ferroptosis in HCC cells.	_NA_	Human	_NA_	hsa_circ_0008367 :+: Ferroptosis	Validated	0	_NA_	_NA_	_NA_		32802409	_NA_	44484
217	SLC39A14	solute carrier family 39 member 14	HGNC:20858	Loss of hepatic Slc39a14 protects against ferroptosis-induced liver fibrosis in Trf-LKO mice	_NA_	Mice	_NA_	SLC39A14 :+: Ferroptosis	Validated	0	_NA_	_NA_	_NA_		32374849	_NA_	44486
218	NCOA4	nuclear receptor coactivator 4	HGNC:7671	Additionally, NCOA4 expression was inhibited, which reduced degradation of ferritin and suppressed ferroptosis.	_NA_	Human	_NA_	NCOA4 :-: FTMT :-: Ferroptosis	Deduced	0	_NA_	Nuclear receptor coactivator 4	Q13772	NCOA4_HUMAN	32810738	_NA_	44497
219	MAP3K11	mitogen-activated protein kinase kinase kinase 11	HGNC:6850	Inhibition of MLK3 improves cardiac function and inhibits ferroptosis at week 8 of TAC.	_NA_	Mice	_NA_	MAP3K11 :+: Ferroptosis	Validated	0	_NA_	Mitogen-activated protein kinase kinase kinase 11	Q16584	M3K11_HUMAN	32710001	MLK3 in article.	44505
220	GSK3B	glycogen synthase kinase 3 beta	HGNC:4617	Silence of GSK-3尾 blocked erastin-induced ferroptosis with less production of ROS and malondialdehyde (MDA) via upregulation of GPX4 and downregulation of arachidonate 15-lipoxygenase (Alox15), overexpression of GSK-3尾 enhanced erastin-triggered ferroptosis with elevated ROS and MDA	_NA_	Human	_NA_	GSK3B :+: Lipid ROS, Lipid ROS :+: Ferroptosis, GSK3B :-: GPX4, GPX4 :-: Ferroptosis	Validated	0	_NA_	Glycogen synthase kinase-3 beta	P49841	GSK3B_HUMAN	32642794	GSK-3尾 in article	44511
221	MAPK8	mitogen-activated protein kinase 8	HGNC:6881	Knockdown of JNK results in loss of SAS鈥慽nduced cell proliferation inhibition and cell death.	_NA_	Human	_NA_	MAPK8 :+: Ferroptosis	Validated	0	_NA_	Mitogen-activated protein kinase 8	P45983	MK08_HUMAN	32782585	JNK in article.	44516
222	BRD7	bromodomain containing 7	HGNC:14310	Upregulated BRD7 expression contributes to HSC ferroptosis.	_NA_	Human, mice	_NA_	BRD7 :+: Lipid ROS, Lipid ROS :+: Ferroptosis, BRD7 :-: GSH, GSH :-: Ferroptosis	Validated	0	_NA_	Bromodomain-containing protein 7	Q9NPI1	BRD7_HUMAN	32863216	_NA_	44518
223	TP53	tumor protein p53	HGNC:11998	Additionally, p53 knockdown and S392A mutant both can reduced the classical ferroptotic events by BRD7 knockin, including redox-active iron overload, lipid ROS accumulation, GSH depletion, and lipid peroxidation.	_NA_	Human, mice	_NA_	TP53 :+: Lipid ROS, Lipid ROS :+: Ferroptosis, TP53 :-: GSH, GSH :-: Ferroptosis	Validated	0	_NA_	Cellular tumor antigen p53	P04637	P53_HUMAN	32863216	p53 in article.	44518
224	SLC25A28	solute carrier family 25 member 28	HGNC:23472	As expected, shRNA-mediated knockdown of SLC25A28 completely abolished the mitochondrial iron accumulation, and, in turn, impaired BRD7 knockin-enhanced ferroptotic cell death (Fig. 4G) and classical ferroptotic events.	_NA_	Human, mice	_NA_	SLC25A28 :+: mitochondrial iron accumulation, mitochondrial iron accumulation :+: Ferroptosis	Validated	0	_NA_	Mitoferrin-2	Q96A46	MFRN2_HUMAN	32863216	_NA_	44518
225	ACSL4	acyl-CoA synthetase long chain family member 4	HGNC:3571	Inhibition of ACSL4 suppresses ferroptosis, inflammation and lipid accumulation triggered by arsenic.	_NA_	Rat	_NA_	ACSL4 :+: Ferroptosis	Validated	0	_NA_	Long-chain-fatty-acid--CoA ligase 4	O60488	ACSL4_HUMAN	32593899	_NA_	44518
226	MFN2	mitofusin 2	HGNC:16877	Thus, Mfn2 appeared to act as a driving role in the evolution of ferroptosis and NASH induced by NaAsO2.	_NA_	Rat	_NA_	MFN2 :+: 5-HETE, 5-HETE :+: Ferroptosis	Validated	0	_NA_	Mitofusin-2	O95140	MFN2_HUMAN	32593899	_NA_	44518
227	ACSL4	acyl-CoA synthetase long chain family member 4	HGNC:3571	Knockdown of ACSL4 expression by specific siRNA/sgRNA significantly attenuated sorafenib-induced lipid peroxidation and ferroptosis in Huh7 cells, and also rescued sorafenib_x0002_induced inhibition of xenograft tumor growth in vivo.	_NA_	Human	_NA_	ACSL4 :+: Lipid ROS, Lipid ROS :+: Ferroptosis	Validated	0	_NA_	Long-chain-fatty-acid--CoA ligase 4	O60488	ACSL4_HUMAN	32541921	_NA_	44521
228	SLC11A2	solute carrier family 11 member 2	HGNC:10908	Overexpression of DMT1 promoted H/R-induced cell ferroptosis.	_NA_	Human	_NA_	SLC11A2 :+: Lipid ROS, Lipid ROS :+: Ferroptosis, SLC11A2 :+: ferrous iron, ferrous iron :+: Ferroptosis, SLC11A2 :+: iron deposition, iron deposition :+: Ferroptosis	Validated	0	_NA_	Natural resistance-associated macrophage protein 2	P49281	NRAM2_HUMAN	32535745	DMT1 in article.	44521
229	ZFAS1	ZNFX1 antisense RNA 1	HGNC:33101	lncRNA ZFAS1 promotes lung fibroblast-to-myofibroblast transition and ferroptosis via functioning as a ceRNA through miR-150- 5p/SLC38A1 axis.	_NA_	Human, rat	_NA_	ZFAS1 :+: SLC38A1, SLC38A1 :+: Ferroptosis, ZFAS1 :+: Lipid ROS, Lipid ROS :+: Ferroptosis	Validated	0	_NA_	_NA_	_NA_	_NA_	32453709	_NA_	44531
230	SLC38A1	solute carrier family 38 member 1	HGNC:13447	Mechanistically, silencing of lncRNA ZFAS1 attenuated ferroptosis and PF progression by lncRNA ZFAS1 acting as a competing endogenous RNA (ceRNA) and sponging miR-150-5p to downregulate SLC38A1 expression.	_NA_	Human, rat	_NA_	SLC38A1 :+: Ferroptosis	Deduced	0	_NA_	Sodium-coupled neutral amino acid transporter 1	Q9H2H9	S38A1_HUMAN	32453709	_NA_	44531
231	TSC1	TSC complex subunit 1	HGNC:12362	Haploinsufficiency of Tsc1 in tubular cells prevents cisplatin-induced tubular cell death and AKI.	_NA_	Human, mice	_NA_	TSC1 :+: Ferroptosis	Validated	0	Many studies revealed that apoptosis, necroptosis as well as ferroptosis all contribute to cisplatin-induced tubular cell death and AKI.	Hamartin	Q92574	TSC1_HUMAN	32404875	_NA_	44532
232	PEBP1	phosphatidylethanolamine binding protein 1	HGNC:8630	We found that PEBP1 KO HT22 cells demonstrated very high resistance to RSL3-induced ferroptosis compared with wild-type control cells.	_NA_	Human	_NA_	PEBP1 :+: Ferroptosis	Validated	0	_NA_	Phosphatidylethanolamine-binding protein 1	P30086	PEBP1_HUMAN	32513718	_NA_	44532
233	TGFB1	transforming growth factor beta 1	HGNC:11766	Therefore, PLC/PRF/5 cells and Huh7 cells were vulnerable to RSL3 in the presence of TGF-尾1.	_NA_	Human	_NA_	TGFB1 :-: xCT, xCT :+: GSH, GSH :-: Ferroptosis	Deduced	0	_NA_	Transforming growth factor beta-1 proprotein	P01137	TGFB1_HUMAN	32471991	TGF-尾1 in article	44533
234	SNCA	synuclein alpha	HGNC:11138	Alpha synuclein aggregation drives ferroptosis: an interplay of iron, calcium and lipid peroxidation.	_NA_	Human	_NA_	SNCA :+: Lipid ROS, Lipid ROS :+: Ferroptosis	Validated	0	_NA_	Alpha-synuclein	P37840	SYUA_HUMAN	32341450	Alpha synuclein in article.	44539
235	SIRT3	sirtuin 3	HGNC:14931	SIRT3 deficiency is resistant to autophagy鈥恉ependent ferroptosis by inhibiting the AMPK/mTOR pathway and promoting GPX4 levels.	_NA_	Human, porcine	_NA_	SIRT3 :-: GPX4, GPX4 :-: Ferroptosis	Validated	0	_NA_	NAD-dependent protein deacetylase sirtuin-3, mitochondrial	Q9NTG7	SIR3_HUMAN	32329068	_NA_	44539
236	PRKAA2	protein kinase AMP-activated catalytic subunit alpha 2	HGNC:9377	Suppression of AMPK impairs SIRT3鈥恊nhanced ferroptosis.	_NA_	Human, porcine	_NA_	PRKAA2 :+: Ferroptosis	Validated	0	_NA_	5'-AMP-activated protein kinase catalytic subunit alpha-2	P54646	AAPK2_HUMAN	32329068	AMPK in article.	44539
237	TFRC	transferrin receptor	HGNC:11763	Knockdown of TFRC suppresses CP depletion-enhanced ferroptosis.	_NA_	Human	_NA_	TFRC :+: Fe2+, Fe2+ :+: Ferroptosis, TFRC :+: Lipid ROS, Lipid ROS :+: Ferroptosis	Validated	0	_NA_	Transferrin receptor protein 1	P02786	TFR1_HUMAN	32283255	_NA_	44539
238	CGAS	cyclic GMP-AMP synthase	HGNC:21367	The CGAS-STING1 pathway promotes zalcitabine-induced ferroptosis.	_NA_	Human	_NA_	CGAS :+: MDA, MDA :+: Ferroptosis	Validated	0	_NA_	Cyclic GMP-AMP synthase	Q8N884	CGAS_HUMAN	32186434	_NA_	44549
239	STING1	stimulator of interferon response cGAMP interactor 1	HGNC:27962	The CGAS-STING1 pathway promotes zalcitabine-induced ferroptosis.	_NA_	Human	_NA_	STING1 :+: MDA, MDA :+: Ferroptosis	Validated	0	_NA_	Stimulator of interferon genes protein	Q86WV6	STING_HUMAN	32186434	_NA_	44549
240	HDDC3	HD domain containing 3	HGNC:30522	Ferroptosis-inducing erastin or cystine deprivation elevates MESH1, whose overexpression depletes NADPH and sensitizes cells to ferroptosis, whereas MESH1 depletion promotes ferroptosis survival by sustaining the levels of NADPH and GSH and by reducing lipid peroxidation.	_NA_	Human	_NA_	HDDC3 :-: NADPH, NADPH :-: Ferroptosis, HDDC3 :-: GSH, GSH :-: Ferroptosis, HDDC3 :+: Lipid ROS, Lipid ROS :+: Ferroptosis	Validated	0	_NA_	Guanosine-3',5'-bis(diphosphate) 3'-pyrophosphohydrolase MESH1	Q8N4P3	MESH1_HUMAN	32462112	MESH1 in article.	44552
241	MIR761	microRNA 761	HGNC:37305	Additionally, circ-TTBK2 knockdown or miR-761 increase could retard cell prolifera_x0002_tion, invasion, and promote ferroptosis in glioma cells.	_NA_	Human	_NA_	MIR761 :-: ITGB8, ITGB8 :-: Ferroptosis	Validated	0	_NA_	_NA_	_NA_	_NA_	32196629	_NA_	44554
242	MDM2	MDM2 proto-oncogene	HGNC:6973	MDM2 and MDMX promote ferroptosis by PPAR伪-mediated lipid remodeling.	_NA_	Human	_NA_	MDM2 :+: Lipid ROS, Lipid ROS :+: Ferroptosis, MDM2 :-: PPAR伪, PPAR伪 :-: Ferroptosis	Validated	0	_NA_	E3 ubiquitin-protein ligase Mdm2	Q00987	MDM2_HUMAN	32079652	_NA_	44560
243	MDM4	MDM4 regulator of p53	HGNC:6974	MDM2 and MDMX promote ferroptosis by PPAR伪-mediated lipid remodeling.	_NA_	Human	_NA_	MDM4 :+: Lipid ROS, Lipid ROS :+: Ferroptosis, MDM4 :-: PPAR伪, PPAR伪 :-: Ferroptosis	Validated	0	_NA_	Protein Mdm4	O15151	MDM4_HUMAN	32079652	MDMX in article.	44560
244	ALOX15	arachidonate 15-lipoxygenase	HGNC:433	Indeed, knocking down (KD) of 15-LOX in M2 RAW 264.7 macrophages and EOC 20 cells resulted in significantly reduced sensitivity to ferroptosis triggered by RSL3 (Figs. 1e,f and supplementary Fig. 1e, f).	_NA_	Mice	_NA_	ALOX15 :+: Ferroptosis	Validated	0	_NA_	Polyunsaturated fatty acid lipoxygenase ALOX15	P16050	LOX15_HUMAN	32080625	15-LOX in article.	44560
245	POR	cytochrome p450 oxidoreductase	HGNC:9208	These data indicate that POR is a key enzyme involved in the execution of ML210/RSL3-induced ferroptotic cell death in melanoma and ccRCC cells.	_NA_	Human	_NA_	POR :+: Lipid ROS, Lipid ROS :+: Ferroptosis	Validated	0	_NA_	NADPH--cytochrome P450 reductase	P16435	NCPR_HUMAN	32080622	_NA_	44560
246	MIR214	microRNA 214	HGNC:31591	MicroRNA-214-3p enhances erastin-induced ferroptosis by targeting ATF4 in hepatoma cells.	_NA_	Human	_NA_	miR-214 :+: Lipid ROS, Lipid ROS :+: Ferroptosis, miR-214 :+: malondialdehyde, malondialdehyde :+: Ferroptosis, miR-214 :+: Fe2+, Fe2+ :+: Ferroptosis, miR-214 :-: glutathione, glutathione :-: Ferroptosis, miR-214 :-: ATF4, ATF4 :-: Ferroptosis	Validated	0	_NA_	_NA_	_NA_	_NA_	31960438	_NA_	44560
247	DLD	dihydrolipoamide dehydrogenase	HGNC:2898	DLD links to ferroptosis induced by cystine deprivation or import inhibition. DLD gene silencing caused a significant reduction in cellular and lipid ROS levels induced by cystine deprivation but did not change intracellular GSH contents.	_NA_	Human	_NA_	DLD :+: Lipid ROS, Lipid ROS :+: Ferroptosis	Validated	0	_NA_	Dihydrolipoyl dehydrogenase, mitochondrial	P09622	DLDH_HUMAN	31931284	_NA_	44560
248	LONP1	lon peptidase 1, mitochondrial	HGNC:9479	Inhibition of LONP1 protects against erastin-induced ferroptosis in Pancreatic ductal adenocarcinoma PANC1 cells.	_NA_	Human	_NA_	LONP1 :-: GPX4, GPX4 :-: Ferroptosis, LONP1 :+: ACSL4, ACSL4 :+: Ferroptosis, LONP1 :-: GSH, GSH :-: Ferroptosis, LONP1 :+: MDA, MDA :+: Ferroptosis, LONP1 :-: Nrf2, Nrf2 :+: GPX4, GPX4 :-: Lipid ROS, Lipid ROS :+: Ferroptosis	Validated	0	_NA_	Lon protease homolog, mitochondrial	P36776	LONM_HUMAN	31822343	_NA_	44568
249	ACSL4	acyl-CoA synthetase long chain family member 4	HGNC:3571	ACSL4 suppresses glioma cells proliferation via activating ferroptosis.	_NA_	Human	_NA_	ACSL4 :-: GPX4, GPX4 :-: Ferroptosis, ACSL4 :+: 5-HETE, 5-HETE :+: Ferroptosis, ACSL4 :+: 12-HETE, 12-HETE :+: Ferroptosis, ACSL4 :+: 15-HETE, 15-HETE :+: Ferroptosis	Validated	0	_NA_	Long-chain-fatty-acid--CoA ligase 4	O60488	ACSL4_HUMAN	31789401	_NA_	44568
250	BACH1	BTB domain and CNC homolog 1	HGNC:935	These results showed that BACH1 promoted ferroptosis in MEFs.	_NA_	Mice	_NA_	BACH1 :-: Gclm, Gclm :+: GSH, GSH :-: Ferroptosis, BACH1 :-: Src7a11, Src7a11 :+: GSH, GSH :-: Ferroptosis, BACH1 :-: Fth1, Fth1 :-: Fe2, Fe2 :+: Ferroptosis, BACH1 :-: Ftl1, Ftl1 :-: Fe2, Fe2 :+: Ferroptosis, BACH1 :-: Slc40a1, Slc40a1 :-: Fe2, Fe2 :+: Ferroptosis	Validated	0	_NA_	Transcription regulator protein BACH1	O14867	BACH1_HUMAN	31740582	_NA_	44568
251	DNAJB6	DnaJ heat shock protein family (Hsp40) member B6	HGNC:14888	DNAJB6 Promotes Ferroptosis in Esophageal Squamous Cell Carcinoma.	_NA_	Human	_NA_	DNAJB6a :+: Lipid ROS, Lipid ROS :+: Ferroptosis, DNAJB6a :-: GSH, GSH :-: Ferroptosis, DNAJB6a :-: GPX4, GPX4 :-: Ferroptosis	Validated	0	_NA_	DnaJ homolog subfamily B member 6	O75190	DNJB6_HUMAN	31701262	_NA_	44568
252	WWTR1	WW domain containing transcription regulator 1	HGNC:24042	TAZ removal confers ferroptosis resistance, while TAZS89A overexpression sensitizes cells to ferroptosis.	_NA_	Human	_NA_	WWTR1 :+: ANGPTL4, ANGPTL4 :+: NOX2, NOX2 :+: Ferroptosis	Validated	0	_NA_	WW domain-containing transcription regulator protein 1	Q9GZV5	WWTR1_HUMAN	31641008	TAZ in article.	44571
253	SIRT1	sirtuin 1	HGNC:14929	Intestinal SIRT1 Deficiency Inhibits Hepatic Ferroptosis in Ethanol-Administrated Mice.	_NA_	Mice	_NA_	SIRT1 :+: Fe/Fe2, Fe/Fe2 :+: Ferroptosis, SIRT1 :-: GSH, GSH :-: Ferroptosis, SIRT1 :+: Lipid ROS, Lipid ROS :+: Ferroptosis, SIRT1 :-: NADP+/NADPH, NADP+/NADPH :-: Ferroptosis	Validated	0	_NA_	NAD-dependent protein deacetylase sirtuin-1	Q96EB6	SIR1_HUMAN	31610175	_NA_	44571
254	ATM	ATM serine/threonine kinase	HGNC:795	Taken together, we found ATM inhibition protects against ferroptosis by reducing the labile iron pool.	_NA_	Human	_NA_	ATM :-: FPN1, FPN1 :-: Fe, ATM :-: FTH1, FTH1 :-: Fe, ATM :-: FTL, FTL :-: Fe, Fe :+: Ferroptosis, ATM :-: GPX4, GPX4 :-: Ferroptosis, ATM :-: SLC40A1, SLC40A1 :-: Fe, Fe :+: Ferroptosis	Validated	0	_NA_	Serine-protein kinase ATM	Q13315	ATM_HUMAN	31320750	_NA_	44571
255	PRKCA	protein kinase C alpha	HGNC:9393	Similarly, genetic knockdown of PKC伪 significantly protected RMS cells from Erastin-induced cell death.	_NA_	Human	_NA_	PRKCA :+: Ferroptosis	Validated	0	_NA_	Protein kinase C alpha type	P17252	KPCA_HUMAN	31173656	PKC伪 in article.	44571

## Sheet: ferroptosis suppressor
id	symbol	name	hgncid	evidence	testmethod	testin	testsetting	pathway	confidence	experiments	caution	proteinfullname	uniprotac	uniprotid	pmid	remark	latestupdate
1	SLC7A11	Solute carrier family 7 member 11	HGNC:11059	Silencing of SLC7A11 sensitized HT-1080 cells to erastin-induced death, whereas transfection of HT-1080 cells with a plasmid encoding SLC7A11 conferred protection from erastin- and sulfasalazine-induced death.	RT-qPCR, siRNA, gene transfection, cell viability	Human	HT-1080 cells	SLC7A11 :+: Cystine, Cystine :-: Ferroptosis	Validated	0	_NA_	Cystine/glutamate transporter	Q9UPY5	XCT_HUMAN	22632970	_NA_	44196
2	GPX4	Glutathione peroxidase 4	HGNC:4556	RNAi-mediated GPX4 knockdown induces ferroptosis.	Affinity-based chemoproteomics, western blotting, and RNAi	Human, mice	HRAS mutant BJeLR-engineered tumor cells, HT-1080 cells, xenograft mouse model (athymic nude mice injected with four million HT-1080 cells)	GPX4 :-: Lipid ROS, Lipid ROS :+: Ferroptosis	Validated	0	_NA_	Phospholipid hydroperoxide glutathione peroxidase	P36969	GPX4_HUMAN	24439385	_NA_	44196
3	AKR1C1	Aldo-keto reductase family 1 member C1	HGNC:384	Up-regulated in DU-145 erastin-resistant clones. Participate in the detoxification of toxic lipid metabolites. May confer partial resistance to erastin by enhancing the detoxification of reactive aldehydes generated downstream of the oxidative destruction of the plasma membrane during ferroptosis.	RNA-seq, glutamate release assay, cell growth, flow cytometry	Human	DU-145 prostate cancer cells	AKR1C1 :-: Ferroptosis	Validated	0	_NA_	Aldo-keto reductase family 1 member C1	Q04828	AK1C1_HUMAN	24844246	_NA_	44196
4	AKR1C2	Aldo-keto reductase family 1 member C2	HGNC:385	Up-regulated in DU-145 erastin-resistant clones. Participate in the detoxification of toxic lipid metabolites. May confer partial resistance to erastin by enhancing the detoxification of reactive aldehydes generated downstream of the oxidative destruction of the plasma membrane during ferroptosis.	RNA-seq, glutamate release assay, cell growth, flow cytometry	Human	DU-145 prostate cancer cells	AKR1C2 :-: Ferroptosis	Validated	0	_NA_	Aldo-keto reductase family 1 member C2	P52895	AK1C2_HUMAN	24844246	_NA_	44196
5	AKR1C3	Aldo-keto reductase family 1 member C3	HGNC:386	Up-regulated in DU-145 erastin-resistant clones. Participate in the detoxification of toxic lipid metabolites. May confer partial resistance to erastin by enhancing the detoxification of reactive aldehydes generated downstream of the oxidative destruction of the plasma membrane during ferroptosis.	RNA-seq, glutamate release assay, cell growth, flow cytometry	Human	DU-145 prostate cancer cells	AKR1C3 :-: Ferroptosis	Validated	0	_NA_	Aldo-keto reductase family 1 member C3	P42330	AK1C3_HUMAN	24844246	_NA_	44196
6	GPX4	Glutathione peroxidase 4	HGNC:4556	Knockout of glutathione peroxidase 4 (Gpx4) causes cell death in a pathologically relevant form of ferroptosis. Knockdown renders cells more sensitive to ferroptosis-inducing agents.	Cell viability assessment, siRNA	Human, mice	Mouse embryonic fibroblast (MEF) cells (Pfa1 cells), Gpx4鈭?鈭?cells and mice, HK-2 cells	GPX4 :-: Lipid ROS, Lipid ROS :+: Ferroptosis	Validated	0	_NA_	Phospholipid hydroperoxide glutathione peroxidase	P36969	GPX4_HUMAN	25402683	_NA_	44196
7	RB1	RB transcriptional corepressor 1	HGNC:9884	Rb knock-down cells exposed to sorafenib encounter ferroptosis. Lack of Rb sensitized HCC cells to the induction of ferroptosis.	RNA interference, cell viability assay, oxidative stress measurement	Human, mice	HCC cell lines Huh7 and PLC/PRF5; Balb/c nude mice received tumour xenografts derived from HCC cells.	RB1 :-: Ferroptosis	Validated	0	_NA_	Retinoblastoma-associated protein	P06400	RB_HUMAN	25444922	_NA_	44196
8	HSPB1	Heat shock protein family B (small) member 1	HGNC:5246	Knockdown of HSF1 and HSPB1 enhances erastin-induced ferroptosis, whereas heat shock pretreatment and overexpression of HSPB1 inhibits erastin-induced ferroptosis.	RNAi, RT-qPCR, western blot, cell viability	Human, mice	HeLa and U2OS cells, human xenograft mouse tumor derived from HeLa (#CCL-2) cells.	HSPB1 :-: Ferroptosis	Validated	0	_NA_	Heat shock protein beta-1	P04792	HSPB1_HUMAN	25728673	_NA_	44196
9	HSF1	Heat shock transcription factor 1	HGNC:5224	Knockdown of HSF1 and HSPB1 enhances erastin-induced ferroptosis, whereas heat shock pretreatment and overexpression of HSPB1 inhibits erastin-induced ferroptosis.	RNAi, RT-qPCR, western blot, cell viability	Human, mice	HeLa and U2OS cells, human xenograft mouse tumor derived from HeLa (#CCL-2) cells.	HSF1 :-: Ferroptosis	Validated	0	_NA_	Heat shock factor protein 1	Q00613	HSF1_HUMAN	25728673	_NA_	44196
10	SLC7A11	Solute carrier family 7 member 11	HGNC:11059	Overexpressed in human cancer specimens. Overexpression inhibits ROS-induced ferroptosis.	Western blot, cell death test, ChIP assay, RT-PCR, immunofluorescence staining, colony formation assay, TUNEL and BrdU assay	Human, mice	H1299 cells, mouse embryonic fibroblasts, transgenic mice; colon, liver and kidney tumour samples; mouse xenograft	SLC7A11 :+: Cystine, Cystine :-: Ferroptosis	Validated	0	_NA_	Cystine/glutamate transporter	Q9UPY5	XCT_HUMAN	25799988	_NA_	44196
11	GPX4	Glutathione peroxidase 4	HGNC:4556	Ex vivo, Gpx4-deficient T cells rapidly accumulated membrane lipid peroxides and concomitantly underwent cell death driven by ferroptosis.	Viability assays, flow cytometry, lipid peroxidation assay	Mice	T cells	GPX4 :-: Ferroptosis	Validated	0	_NA_	Phospholipid hydroperoxide glutathione peroxidase	P36969	GPX4_HUMAN	25824823	_NA_	44196
12	GCLC	Glutamate-cysteine ligase catalytic subunit	HGNC:4311	RNAi knockdown sensitized cell death induced by cystine starvation.	RNAi, qPCR	Mice	Mouse embryonic fibroblasts	GCLC :+: GSH, GSH :-: Ferroptosis	Validated	0	_NA_	Glutamate--cysteine ligase catalytic subunit	P48506	GSH1_HUMAN	26166707	_NA_	44196
13	SLC7A11	Solute carrier family 7 member 11	HGNC:11059	Overexpression of SLC7A11 considerably abrogated ferroptosis.	Cell death quantification, gene transfection, western blot	Human	H1299 cells	SLC7A11 :-: Ferroptosis	Validated	0	_NA_	Cystine/glutamate transporter	Q9UPY5	XCT_HUMAN	26218928	_NA_	44196
14	NFE2L2	Nuclear factor, erythroid 2 like 2	HGNC:7782	NRF2 plays a central role in protecting hepatocellular carcinoma (HCC) cells against ferroptosis	Cell Viability Analysis, western blot, RNAi, qRT-PCR	Human, mice	HepG2, Hepa1鈥?, Hep3B, and SNU鈥?82 cells, C57BL/6 mice	NFE2L2 :+: (NQO1/HMOX1/FTH1), (NQO1/HMOX1/FTH1) :-: Ferroptosis	Validated	0	_NA_	Nuclear factor erythroid 2-related factor 2	Q16236	NF2L2_HUMAN	26403645	NRF2 in article	44196
15	SQSTM1	Sequestosome 1	HGNC:11280	The interaction between p62 and Keap1 increased following erastin and sorafenib treatment. Knockdown of p62 suppressed NRF2 expression and promoted growth inhibition with increased ferroptotic events including GSH depletion, lipid ROS production, and an increase of iron levels.	Immunoprecipitation assay, shRNA knockdown, iron assay, lipid peroxidation assay, glutathione assay, cell viability	Human, mice	HepG2, Hepa1鈥?, Hep3B, and SNU鈥?82 cells	SQSTM1 :-: KEAP1, KEAP1 :-: NFE2L2, NFE2L2 :-: Ferroptosis	Validated	0	_NA_	Sequestosome-1	Q13501	SQSTM_HUMAN	26403645	p62 in article.	44196
16	NQO1	NAD(P)H quinone dehydrogenase 1	HGNC:2874	Knockdown of p62, quinone oxidoreductase鈥?, heme oxygenase鈥?, and ferritin heavy chain鈥? by RNA interference in HCC cells promoted ferroptosis in response to erastin and sorafenib.	qRT鈥怭CR, RNA interference	Human, mice	HepG2, Hepa1鈥?, Hep3B, and SNU鈥?82 cells	NQO1 :-: Ferroptosis	Validated	0	_NA_	NAD(P)H dehydrogenase [quinone] 1	P15559	NQO1_HUMAN	26403645	_NA_	44196
17	HMOX1	Heme oxygenase 1	HGNC:5013	Knockdown of p62, quinone oxidoreductase鈥?, heme oxygenase鈥?, and ferritin heavy chain鈥? by RNA interference in HCC cells promoted ferroptosis in response to erastin and sorafenib.	qRT鈥怭CR, RNA interference	Human, mice	HepG2, Hepa1鈥?, Hep3B, and SNU鈥?82 cells	HMOX1 :-: Ferroptosis	Validated	0	Article (PMID 26405158) suggests it a driver.	Heme oxygenase 1	P09601	HMOX1_HUMAN	26403645	HO1 in article	44196
18	FTH1	Ferritin heavy chain 1	HGNC:3976	Knockdown of p62, quinone oxidoreductase鈥?, heme oxygenase鈥?, and ferritin heavy chain鈥? by RNA interference in HCC cells promoted ferroptosis in response to erastin and sorafenib.	qRT鈥怭CR, RNA interference	Human, mice	HepG2, Hepa1鈥?, Hep3B, and SNU鈥?82 cells	FTH1 :-: Ferroptosis	Validated	0	_NA_	Ferritin heavy chain	P02794	FRIH_HUMAN	26403645	_NA_	44196
19	MUC1	Mucin 1, cell surface associated	HGNC:7508	MUC1-C (C-terminal subunit) blocks erastin-induced ferroptosis and induces increases in GSH.	shRNA, GSH level measurement, cell death test	Human	MDA-MB-468, BT-20 cells	MUC1 :+: System Xc-, System Xc- :+: GSH, GSH :-: Ferroptosis	Validated	0	_NA_	Mucin-1	P15941	MUC1_HUMAN	26930718	_NA_	44196
20	SLC3A2	Solute carrier family 3 member 2	HGNC:11026	Required for in vitro cell survival because of its role in protecting cells from ferroptosis.	Cell survival test	Mice	Mouse ES-derived fibroblasts	SLC3A2 :+: System Xc-, System Xc- :-: Ferroptosis	Validated	0	_NA_	4F2 cell-surface antigen heavy chain	P08195	4F2_HUMAN	26945935	CD98hc in article	44196
21	MT1G	Metallothionein 1G	HGNC:7399	A negative regulator of ferroptosis in HCC cells. Knockdown of MT鈥?G by RNA interference increases glutathione depletion and lipid peroxidation, which contributes to sorafenib鈥恑nduced ferroptosis.	RNA interference, cell viability assay, colony formation assay, western blot, qRT-PCR, glutathione assay, lipid peroxidation assay	Human, mice	HCC cells (HepaG2, Hep3B, and Huh7 cells), nude mice.	MT1G :-: Ferroptosis	Validated	0	_NA_	Metallothionein-1G	P13640	MT1G_HUMAN	27015352	MT鈥?G in article	44196
22	NFE2L2	Nuclear factor, erythroid 2 like 2	HGNC:7782	Required for sorafenib鈥恑nduced expression of MT鈥?G which is a ferroptosis suppressor.	shRNA, qRT-PCR, western blot	Human	Huh7 and/or HepG2 cells	NFE2L2 :+: MT1G, MT1G :-: Ferroptosis	Deduced	0	Its ability to induce MT1G was validated, but its role in ferroptosis needs validation.	Nuclear factor erythroid 2-related factor 2	Q16236	NF2L2_HUMAN	27015352	NRF2 in article	44196
23	SLC40A1	Solute carrier family 40 member 1	HGNC:10909	Involved in siramesine and lapatinib-induced ferroptotic cell death. Its expression is decreased after treatment with siramesine alone or in combination with lapatinib. Overexpression FPN resulted in decreased ROS and cell death whereas knockdown of FPN increased cell death after siramesine and lapatinib treatment.	Western blot, densitometry quantification, siRNA, gene transfection, cell death test	Human	MDA MB 231 and SKBr3 cells	SLC40A1 :-: Lipid ROS, Lipid ROS :+: Ferroptosis	Validated	0	_NA_	Solute carrier family 40 member 1	Q9NP59	S40A1_HUMAN	27441659	Ferroportin-1 (FPN) in article	44196
24	SLC7A11	Solute carrier family 7 member 11	HGNC:11059	Knockdown increased cell death.	siRNA, western blot, cell death test	Human	MDA MB 231 cells	SLC7A11 :+: GSH, GSH :-: Ferroptosis	Validated	0	_NA_	Cystine/glutamate transporter	Q9UPY5	XCT_HUMAN	27441659	_NA_	44196
25	GPX4	Glutathione peroxidase 4	HGNC:4556	Knockdown increased cell death.	siRNA, western blot, cell death test	Human	MDA MB 231 and SKBr3 cells	GPX4 :-: Ferroptosis	Validated	0	_NA_	Phospholipid hydroperoxide glutathione peroxidase	P36969	GPX4_HUMAN	27441659	_NA_	44196
26	SLC7A11	Solute carrier family 7 member 11	HGNC:11059	Inhibition induces ferroptosis. Silencing of the SLC7A11 gene increases the cisplatin sensitivity of resistant HNC cells.	Cell viability, western blot, siRNA or shRNA, glutathione and ROS production measurements	Human, mice	AMC-HN3R, -HN4R, and -HN9R head and neck cancer cells, BALB/c male nude mice	SLC7A11 :-: Ferroptosis	Validated	0	_NA_	Cystine/glutamate transporter	Q9UPY5	XCT_HUMAN	27477897	_NA_	44196
27	CISD1	CDGSH iron sulfur domain 1	HGNC:30880	Genetic inhibition of CISD1 contributes to erastin-induced ferroptosis. Stabilization of the iron sulfur cluster of CISD1 inhibits ferroptosis.	Cytotoxicity assays, western blot, q-PCR, RNAi	Human	HepG2 and Hep3B cells	CISD1 :-: Mitochondrial lipid ROS, Mitochondrial lipid ROS :+: Ferroptosis	Validated	0	_NA_	CDGSH iron-sulfur domain-containing protein 1	Q9NZ45	CISD1_HUMAN	27510639	_NA_	44196
28	SLC7A11	Solute carrier family 7 member 11	HGNC:11059	Elevated levels of expression are resistant to erastin-induced ferroptosis. Repression of SLC7A11 expression by p53 sensitized cells to undergo erastin-induced ferroptosis.	Western blot, cell death assay, qPCR	Human	H1299 cells	SLC7A11 :-: Ferroptosis	Validated	0	_NA_	Cystine/glutamate transporter	Q9UPY5	XCT_HUMAN	27705786	_NA_	44196
29	FANCD2	FA complementation group D2	HGNC:3585	Inhibits erastin-induced ferroptosis. Plays a novel role in the negative regulation of ferroptosis.	Cell viability assay, Q-PCR, western blot, iron assay, lipid peroxidation assay, glutathione assay	Mice	Bone marrow stromal cells	FANCD2 :-: Ferroptosis	Validated	0	_NA_	Fanconi anemia group D2 protein	Q9BXW9	FACD2_HUMAN	27773819	_NA_	44196
30	GPX4	Glutathione peroxidase 4	HGNC:4556	Protects lipid peroxidation. Cell damage induced by GPx4 ablation is involved in ferroptosis.	RT-PCR, western blot, cytotoxicity assay, cell proliferation assay, siRNA	Human	Umbilical vein endothelial cell	GPX4 :-: LDH, LDH :+: Ferroptosis	Validated	0	_NA_	Phospholipid hydroperoxide glutathione peroxidase	P36969	GPX4_HUMAN	27964880	_NA_	44196
31	NFE2L2	Nuclear factor, erythroid 2 like 2	HGNC:7782	Nrf2 activation contributes to the resistance of HNCs to artesunate-induced ferroptosis. Nrf2 inhibition sensitizes head and neck cancer cells to artesunate-induced ferroptosis.	Cell viability assay, RNAi, gene transfection, western blot	Mice	Head and neck cancer cells (HN2鈥?0), nude mice	NFE2L2 :-: Ferroptosis	Validated	0	_NA_	Nuclear factor erythroid 2-related factor 2	Q16236	NF2L2_HUMAN	28012440	NRF2 in article	44196
32	FTMT	Ferritin mitochondrial	HGNC:17345	Overexpression significantly inhibited erastin-induced ferroptosis.	Cell viability assay, western blot	Mice, fly	SH-SY5Y cells, drosophila melanogasters W1118, elav-Gal4 and UAS-Fer3HCH	FTMT :-: Labile iron pool, Labile iron pool :+: Ferroptosis	Validated	0	_NA_	Ferritin	Q8N4E7	FTMT_HUMAN	28066232	_NA_	44196
33	HSPA5	Heat shock protein family A (Hsp70) member 5	HGNC:5238	Negatively regulates ferroptosis. Suppression of HSPA5 expression increased erastin-induced death. Overexpressed HSPA5 inhibited erastin-induced ferroptotic cell death.	Cell viability assay, western blot, shRNA, gene transfection	Human, mice	Pancreatic ductal adenocarcinoma cell lines (PANC1, CFPAC1, MiaPaCa2), nude mice, B6 mice	HSPA5 :+: GPX4, GPX4 :-: Lipid ROS, Lipid ROS :+: Ferroptosis	Validated	0	_NA_	Endoplasmic reticulum chaperone BiP	P11021	BIP_HUMAN	28130223	_NA_	44196
34	ATF4	Activating transcription factor 4	HGNC:786	Inhibition of ATF4 expression increased erastin-induced cell death. ATF4 results in the induction of HSPA5, which in turn protects against GPX4 protein degradation and subsequent ferroptosis.	CCK8 cell viability assay, clonogenic cell survival assay, western blot, q-PCR, RNAi	Human	Pancreatic ductal adenocarcinoma cells (e.g., PANC1, CFPAC1, MiaPaCa2, and Panc2.03)	ATF4 :+: HSPA5, HSPA5 :+: GPX4, GPX4 :-: Lipid ROS, Lipid ROS :+: Ferroptosis	Validated	0	_NA_	Cyclic AMP-dependent transcription factor ATF-4	P18848	ATF4_HUMAN	28130223	_NA_	44196
35	SLC7A11	Solute carrier family 7 member 11	HGNC:11059	Slc7a11 deletion increases susceptibility to iron overload-induced ferroptosis.	Cell viability, RNAi, RT-PCR	Mice	Mice, hepatocytes, bone marrow鈥揹erived macrophages	SLC7A11 :-: Ferroptosis	Validated	0	_NA_	Cystine/glutamate transporter	Q9UPY5	XCT_HUMAN	28195347	_NA_	44196
36	GPX4	Glutathione peroxidase 4	HGNC:4556	Ferroptosis drives neurodegeneration in Gpx4BIKO mice.	RT-qPCR, behavior test, western blot	Mice	Forebrain neurons of Gpx4BIKO mice and Gpx4(f/f) mice	GPX4 :-: Ferroptosis	Validated	0	_NA_	Phospholipid hydroperoxide glutathione peroxidase	P36969	GPX4_HUMAN	28212525	_NA_	44196
37	GPX4	Glutathione peroxidase 4	HGNC:4556	Downregulation conferred increased sensitivity to ferroptosis following cystine deprivation.	Immunoblotting, cell viability	Human	Human mammary epithelial cells	GPX4 :-: Lipid ROS, Lipid ROS :+: Ferroptosis	Validated	0	_NA_	Phospholipid hydroperoxide glutathione peroxidase	P36969	GPX4_HUMAN	28297659	_NA_	44196
38	HMOX1	Heme oxygenase 1	HGNC:5013	Demonsrates antiferroptotic role. HO-1 deficiency promotes erastin-induced ferroptosis.	RT-PCR, western blot, cell viability, siRNA	Mice	Renal proximal tubule cells	HMOX1 :-: Ferroptosis	Validated	0	Article (PMID 26405158) suggests it a driver.	Heme oxygenase 1	P09601	HMOX1_HUMAN	28515173	HO-1 in article	44196
39	ATF4	Activating transcription factor 4	HGNC:786	ATF4 expression induces acquired cell death resistance. ATF4 knockdown renders cells susceptible for ferroptosis.	siRNA, cell transfection, cell viability assay, RT-PCR, immunoblotting	Human	U87 and U251 glioblastoma cells	ATF4 :+: xCT, xCT :-: Lipid ROS, Lipid ROS :+: Ferroptosis	Validated	0	_NA_	Cyclic AMP-dependent transcription factor ATF-4	P18848	ATF4_HUMAN	28553953	_NA_	44196
40	NFE2L2	Nuclear factor, erythroid 2 like 2	HGNC:7782	Nrf2 over expression promotes resistance to ferroptosis.	Cell growth assay	Human, rat	F98, U87 glioma cells	NFE2L2 :+: xCT, xCT :-: Lipid ROS, Lipid ROS :+: Ferroptosis	Validated	0	_NA_	Nuclear factor erythroid 2-related factor 2	Q16236	NF2L2_HUMAN	28805788	Nrf2 in article	44196
41	TP53	Tumor protein p53	HGNC:11998	Inhibits ferroptosis in human colorectal cancer (CRC) cells. Loss of TP53 restored erastin sensitivity. Inhibits cell death induction by erastin in human CRC cells.	RNAi, live-cell imaging, cell viability, qPCR, western blot	Human, mice	HCT116, athymic nude mice	TP53 :+: Nucleus DPP4, Nucleus DPP4 :+: SLC7A11, SLC7A11 :-: Ferroptosis	Validated	0	Promotes ferroptosis via a transcription-dependent mechanism in non-CRC cells.	Cellular tumor antigen p53	P04637	P53_HUMAN	28813679	_NA_	44196
42	SLC7A11	Solute carrier family 7 member 11	HGNC:11059	Knockdown sensitized cells to erastin.	shRNA, cell viability	Human	HCT116	SLC7A11 :-: Ferroptosis	Validated	0	_NA_	Cystine/glutamate transporter	Q9UPY5	XCT_HUMAN	28813679	_NA_	44196
43	HELLS	Helicase, lymphoid specific	HGNC:4861	LSH inhibits ferroptosis by decreasing the intracellular levels of iron and lipid ROS.	Plate-colony formation assay; measurement of total ROS, Lipid ROS, and intracellular iron	Human, mice	Lung cancer H358 and PC9 cells, SCID Mice	HELLS :+: GLUT1, HELLS :+: SCD, HELLS :+: FADS2, GLUT1 :-: Ferroptosis, SCD :-: Ferroptosis, FADS2 :-: Ferroptosis	Validated	0	_NA_	Lymphoid-specific helicase	Q9NRZ9	HELLS_HUMAN	28900510	LSH in article	44196
44	SCD	Stearoyl-CoA desaturase	HGNC:10571	Depletion of the SCD1 and FADS2 metabolic genes induces ferroptosis.	shRNA, RT-qPCR, MTT assay, total iron detection, lipid ROS detection	Human	A549 cancer cells	SCD :-: Ferroptosis	Validated	0	_NA_	Acyl-CoA desaturase	O00767	ACOD_HUMAN	28900510	SCD1 in article	44196
45	FADS2	Fatty acid desaturase 2	HGNC:3575	Depletion of the SCD1 and FADS2 metabolic genes induces ferroptosis.	shRNA, RT-qPCR, MTT assay, total iron detection, lipid ROS detection	Human	A549 cancer cells	FADS2 :-: Ferroptosis	Validated	0	_NA_	Acyl-CoA 6-desaturase	O95864	FADS2_HUMAN	28900510	_NA_	44196
46	SRC	SRC proto-oncogene, non-receptor tyrosine kinase	HGNC:11283	Src-STAT3 activation renders the cell unable to undergo to ferroptosis. Src inhibition decreased cell viability significantly, and that loss of viability was rescued by ferroptosis inhibitors.	Immunoblotting, RNAi, qPCR, western blot, cell viability	Human	MCF-10A and SUM-159 cells	SRC :+: STAT3, STAT3 :-: ACSL4, ACSL4 :+: Ferroptosis	Validated	0	_NA_	Proto-oncogene tyrosine-protein kinase Src	P12931	SRC_HUMAN	28972104	_NA_	44196
47	STAT3	Signal transducer and activator of transcription 3	HGNC:11364	Src-STAT3 activation renders the cell unable to undergo to ferroptosis.	Immunoblotting, RNAi, qPCR, western blot, cell viability	Human	MCF-10A and SUM-159 cells	STAT3 :-: ACSL4, ACSL4 :+: Ferroptosis	Validated	0	_NA_	Signal transducer and activator of transcription 3	P40763	STAT3_HUMAN	28972104	_NA_	44196
48	NFE2L2	Nuclear factor, erythroid 2 like 2	HGNC:7782	ARF-mediated ferroptosis was largely abrogated by co-expression of NRF2.	Gene transfection, cell death quantification	Human, mice	H1299, SaoS2, U2OS cells, nude mice	NFE2L2 :+: SLC7A11, SLC7A11 :-: Ferroptosis	Validated	0	_NA_	Nuclear factor erythroid 2-related factor 2	Q16236	NF2L2_HUMAN	28985506	NRF2 in article	44196
49	PML	Promyelocytic leukemia	HGNC:9113	PML expression turned cells highly resistant to ferroptosis.	Cell death assessment	Human	IMR90 cells	PML :-: Ferroptosis	Validated	0	_NA_	Protein PML	P29590	PML_HUMAN	29081404	_NA_	44196
50	MTOR	Mechanistic target of rapamycin kinase	HGNC:3942	Necessary and sufficient to protect cardiomyocyte cells against ferroptotic cell death. mTOR overexpression suppressed ferroptotic cell death, whereas mTOR deletion exaggerated cell death.	Cell viability assay, ROS production assay, western blot	Mice	Cardiomyocyte cell, C57BL/6 mice	MTOR :-: Ferroptosis	Validated	0	_NA_	Serine/threonine-protein kinase mTOR	P42345	MTOR_HUMAN	29127238	_NA_	44196
51	NFS1	NFS1 cysteine desulfurase	HGNC:15910	Suppression of NFS1 cooperates with inhibition of cysteine transport to trigger ferroptosis in vitro and slow tumour growth. Suppression of NFS1 predisposes cancer cells to ferroptosis.	RNAi, cell viability assay,flow cytometry	Human	MDA-MB-231 cells, NOD.CB17 Scid/J mice	NFS1 :-: TFRC, TFRC :+: Ferroptosis	Validated	0	_NA_	Cysteine desulfurase	Q9Y697	NFS1_HUMAN	29168506	_NA_	44196
52	TP63	Tumor protein p63	HGNC:15979	Delta Np63 alpha can inhibit ferroptosis independent of p53. Overexpression protects cells from ferroptosis-inducing agents.	siRNA, cell death quantification	Human	ME-180 cells	TP63 :-: Ferroptosis	Validated	0	_NA_	Tumor protein 63	Q9H3D4	P63_HUMAN	29212036	Delta Np63 alpha in article	44196
53	SLC7A11	Solute carrier family 7 member 11	HGNC:11059	Overexperession of SLC7A11 attenuated BAY-inhibited cell viability by ferroptosis.	Cell viability assay, qRT-PCR, shRNA, gene overexpression, western blot	Human	MDA-MB-231, MDA-MB-468, DBTRG-05MG	SLC7A11 :-: Ferroptosis	Validated	0	_NA_	Cystine/glutamate transporter	Q9UPY5	XCT_HUMAN	29274359	_NA_	44196
54	TP53	Tumor protein p53	HGNC:11998	p53 stabilization suppresses ferroptosis. p53 suppresses metabolic stress-induced ferroptosis.	Immunoblotting, cell death quantification, time-lapse imaging	Human	HT-1080 cells	TP53 :+: CDKN1A, CDKN1A :+: GSH, GSH :-: Lipid ROS, Lipid ROS :+: Ferroptosis	Validated	0	Found to promote ferroptosis by other studies.	Cellular tumor antigen p53	P04637	P53_HUMAN	29346757	p53 in article	44196
55	CDKN1A	Cyclin dependent kinase inhibitor 1A	HGNC:1784	Required to to suppress ferroptosis.	CRISPR, shRNA, immunoblotting, cell-cycle profile, cell death quantification	Human	HT-1080 cells	CDKN1A :+: GSH, GSH :-: Lipid ROS, Lipid ROS :+: Ferroptosis	Validated	0	_NA_	Cyclin-dependent kinase inhibitor 1	P38936	CDN1A_HUMAN	29346757	Encoding p21	44196
56	MIR137	microRNA 137	HGNC:31523	Suppresses ferroptosis both in vitro and in vivo.	Immunoblotting, luciferase reporter assay, qRT-PCR, cell viability assay, colony formation assay, malondialdehyde assay, iron assay, flow cytometer, shRNA, xenograph mouse model	Human, mice	Melanoma cell lines A375 and G-361, C57BL/6 mice	MIR137 :-: SLC1A5, SLC1A5 :+: Glutaminolysis, Glutaminolysis :+: Lipid ROS, Lipid ROS :+: Ferroptosis	Validated	0	_NA_	_NA_	_NA_		29348676	_NA_	44196
57	SLC40A1	Solute carrier family 40 member 1	HGNC:10909	Overexpression of Fpn inhibited ferroptosis.	Cell viability assay, lipid ROS measurement, RT-qPCR, western blot	Mice	TM4 Sertoli cells	SLC40A1 :-: Lipid ROS, Lipid ROS :+: Ferroptosis	Validated	0	_NA_	Solute carrier family 40 member 1	Q9NP59	S40A1_HUMAN	29436589	Fpn in article	44196
58	GPX4	Glutathione peroxidase 4	HGNC:4556	Activation blocked ferroptosis.	Cell viability assay, lipid ROS measurement, RT-qPCR, western blot	Mice	TM4 Sertoli cells	GPX4 :-: Lipid ROS, Lipid ROS :+: Ferroptosis	Validated	0	_NA_	Phospholipid hydroperoxide glutathione peroxidase	P36969	GPX4_HUMAN	29436589	_NA_	44196
59	GPX4	Glutathione peroxidase 4	HGNC:4556	GPX4-overexpressing cells were resistant to reactive oxygen species-induced cell death. Conversely, GPX4-knockdown cells were sensitive to reactive oxygen species-induced cell death.	Immunohistochemistry, qRT-PCR,lentiviral transduction, shRNA, flow cytometry, cell viability assay	Human	LCL-K cell	GPX4 :-: 8-OHdG, 8-OHdG :+: Ferroptosis	Deduced	0	The authors did not determine wether the ROS-induced cell death is related to ferroptosis or not.	Phospholipid hydroperoxide glutathione peroxidase	P36969	GPX4_HUMAN	29463878	_NA_	44196
60	ENPP2	Ectonucleotide pyrophosphatase/phosphodiesterase 2	HGNC:3357	Overexpression modestly promotes migration and proliferation and significantly inhibits erastin-induced ferroptosis.	Cell viability assay, qRT-PCR, western blot, ROS measurement, ELISA	Rat	H9c2 cells	ENPP2 :-: Ferroptosis	Validated	0	_NA_	Ectonucleotide pyrophosphatase/phosphodiesterase family member 2	Q13822	ENPP2_HUMAN	29551679	_NA_	44196
61	VDAC2	Voltage dependent anion channel 2	HGNC:12672	Overexpression could partially protect cells from ferroptosis.	Western blot, cell viability assay	Human	HT1080 cells	VDAC2 :-: Ferroptosis	Validated	0	_NA_	Voltage-dependent anion-selective channel protein 2	P45880	VDAC2_HUMAN	29569437	_NA_	44196
62	FH	Fumarate hydratase	HGNC:3700	FH inactivation (FH-/- ) proves synthetic lethal with inducers of ferroptosis. FH-/- sensitizes cells to multiple ferroptosis inducers.	CRISPR/Cas9, sgRNA, cell viability assay, immunoblotting, qPCR,	Human	UOK262, HT1080, HK2, A498 cells	FH :+: GPX4, GPX4 :-: Ferroptosis	Validated	0	_NA_	Fumarate hydratase	P07954	FUMH_HUMAN	29917289	_NA_	44196
63	CISD2	CDGSH iron sulfur domain 2	HGNC:24212	Overexpression conferred resistance to ferroptosis. Inhibition blocked resistance to ferroptotic cell death.	Cell viability and death assay, GSH and ROS levels and lipid peroxidation assays, RNAi, gene transfection, immunoblotting	Human	Head and neck cancer cells	CISD2 :-: Lipid ROS, Lipid ROS :+: Ferroptosis	Validated	0	_NA_	CDGSH iron-sulfur domain-containing protein 2	Q8N5K1	CISD2_HUMAN	29928961	_NA_	44196
64	SLC40A1	Solute carrier family 40 member 1	HGNC:10909	A negative regulator of ferroptosis by reducing intracellular iron concentration. Knockdown accelerates erastin-induced ferroptosis.	Cell viability, qRT-PCR, western blot, siRNA	Human	SH-SY5Y cells	SLC40A1 :-: Lipid ROS, Lipid ROS :+: Ferroptosis	Validated	0	_NA_	Solute carrier family 40 member 1	Q9NP59	S40A1_HUMAN	29949159	Ferroportin in article	44196
65	MIR9-1	microRNA 9-1	HGNC:31641	Overexpression of miR鈥? suppressed GOT1, which subsequently reduced ferroptosis. Suppression of miR鈥? increased the sensitivity of melanoma cells to ferroptosis inducers.	Immunoblotting, luciferase reporter assay, qPCR, cell viability assay, MDA assay, iron assay, glutamate assay	Human	A375 and G鈥?61 cells	MIR9 :-: GOT1, GOT1 :+: alpha KG, alpha KG :+: Lipid ROS, Lipid ROS :+: Ferroptosis	Validated	0	_NA_	_NA_	_NA_		30035324	miR-9 in article	44196
66	MIR9-2	microRNA 9-2	HGNC:31642	Overexpression of miR鈥? suppressed GOT1, which subsequently reduced ferroptosis. Suppression of miR鈥? increased the sensitivity of melanoma cells to ferroptosis inducers.	Immunoblotting, luciferase reporter assay, qPCR, cell viability assay, MDA assay, iron assay, glutamate assay	Human	A375 and G鈥?61 cells	MIR9 :-: GOT1, GOT1 :+: alpha KG, alpha KG :+: Lipid ROS, Lipid ROS :+: Ferroptosis	Validated	0	_NA_	_NA_	_NA_		30035324	miR-9 in article	44196
67	MIR9-3	microRNA 9-3	HGNC:31646	Overexpression of miR鈥? suppressed GOT1, which subsequently reduced ferroptosis. Suppression of miR鈥? increased the sensitivity of melanoma cells to ferroptosis inducers.	Immunoblotting, luciferase reporter assay, qPCR, cell viability assay, MDA assay, iron assay, glutamate assay	Human	A375 and G鈥?61 cells	MIR9 :-: GOT1, GOT1 :+: alpha KG, alpha KG :+: Lipid ROS, Lipid ROS :+: Ferroptosis	Validated	0	_NA_	_NA_	_NA_		30035324	miR-9 in article	44196
68	CBS	Cystathionine beta-synthase	HGNC:1550	Inhibition triggers ferroptosis in hepatocellular carcinoma.	Cell viability, western blotting, LC/ESI-MS/MS, flow cytometry, xenograft mice	Human, mice	HepG2 cells, female ICR mice	CBS :-: Ferroptosis	Validated	0	_NA_	Cystathionine beta-synthase	P35520	CBS_HUMAN	30258181	_NA_	44196
69	NFE2L2	Nuclear factor, erythroid 2 like 2	HGNC:7782	Associated with resistance to ferroptosis. Inhibition of Nrf2 sensitized cells to ferroptosis.	Cell viability and cell death assays, ROS production measurement, RNAi, gene transfection, immunoblotting	Human, mice	HNC cell line (AMC-HN2鈥?1), SNUcell lines (SNU-1041, -1066, and -1076), athymic BALB/c male nude mice	NFE2L2 :+: FTH1, FTH1 :-: Ferroptosis, NFE2L2 :+: FPN, FPN :-: Ferroptosis, NFE2L2 :+: HO-1, HO-1 :-: Ferroptosis	Validated	0	_NA_	Nuclear factor erythroid 2-related factor 2	Q16236	NF2L2_HUMAN	30339884	Nrf2 in article	44196
70	SQSTM1	Sequestosome 1	HGNC:11280	Inhibition of the p62 gene significantly reduced cell viability and increased cellular lipid ROS levels in HN3R cells; this was reversed by treatment with ferrostatin-1, a ferroptosis inducer.	siRNA, qPRC, fluorescent microscopy and flow cytometry, ROS production measurement	Human	HN3 cells	SQSTM1 :+: NFE2L2, NFE2L2 :+: FTH1, FTH1 :-: Ferroptosis, NFE2L2 :+: FPN, FPN :-: Ferroptosis, NFE2L2 :+: HO-1, HO-1 :-: Ferroptosis	Validated	0	Not test cell death or cell viability.	Sequestosome-1	Q13501	SQSTM_HUMAN	30339884	p62 in article.	44196
71	GPX4	Glutathione peroxidase 4	HGNC:4556	Overexpression GPX4 resulted in decreased cell death after RSL3 treatment. Moreover, this effect was able to be reversed by overexpression of GPX4.	Cell viability, cell death, ROS determination, western blot	Human	HCT116, LoVo, and HT29 CRC cells	GPX4 :-: Ferroptosis	Validated	0	_NA_	Phospholipid hydroperoxide glutathione peroxidase	P36969	GPX4_HUMAN	30524291	_NA_	44196
72	ISCU	Iron-sulfur cluster assembly enzyme	HGNC:29882	Over expression significantly attenuated DHA induced ferroptosis.	Cell viability, cell cycle, ROS determination, western blot, immunofluorescence, ectopic expressing, lentiviral transduction	Human	HL60, KG1, THP-1 cells	ISCU :+: GSH, GSH :-: Ferroptosis	Validated	0	_NA_	Iron-sulfur cluster assembly enzyme ISCU	Q9H1K1	ISCU_HUMAN	30557609	_NA_	44196
73	FTH1	Ferritin heavy chain 1	HGNC:3976	FTH reconstituted cells exhibited the reduced lipid peroxides content and restored the DHA-induced ferroptosis.	Cell viability, cell cycle, ROS determination, western blot, immunofluorescence, ectopic expressing, lentiviral transduction	Human	HL60, KG1, THP-1 cells	FTH1 :-: Lipid ROS, Lipid ROS :+: Ferroptosis	Validated	0	_NA_	Ferritin heavy chain	P02794	FRIH_HUMAN	30557609	FTH in article	44196
74	ACSL3	Acyl-CoA synthetase long chain family member 3	HGNC:3570	Required for exogenous monounsaturated fatty acids to protect cells against ferroptosis. Negatively correlates with ferroptosis sensitivity.	Dead cell count, gene knockout, confocal imaging, thin-layer chromatography, BODIPY 493/503 imaging, CRISPR/Cas9, RT-qPCR, western blot	Human	HEK293, HT-1080 cells	ACSL3 :-: Ferroptosis	Validated	0	_NA_	Long-chain-fatty-acid--CoA ligase 3	O95573	ACSL3_HUMAN	30686757	_NA_	44196
75	OTUB1	OTU deubiquitinase, ubiquitin aldehyde binding 1	HGNC:23077	Inactivation promotes ferroptosis by down-regulating SLC7A11 levels. Overexpression is critical for tumor growth.	CRISPR/Cas9, RNAi, cell death, western blot, qRT-PCR	Human, mice	H1299, SK-N-BE(2)C, T24, UM-UC-3, SW780 cells, nude mice	OTUB1 :+: SLC7A11, SLC7A11 :-: Ferroptosis	Validated	0	_NA_	Ubiquitin thioesterase OTUB1	Q96FW1	OTUB1_HUMAN	30709928	_NA_	44196
76	CD44	CD44 molecule (Indian blood group)	HGNC:1681	Knockdown sensitizes cells to ferroptosis.	Western blot, siRNA, cell death	Human	H1299 cells	CD44 :+: SLC7A11, SLC7A11 :-: Ferroptosis	Validated	0	_NA_	CD44 antigen	P16070	CD44_HUMAN	30709928	_NA_	44196
77	LINC00336	Long intergenic non-protein coding RNA 336	HGNC:33813	Overexpression inhibits ferroptosis. Knockdown promotes ferroptosis.	qRT-PCR, MTT assay, colony-formation assay, lipid ROS assays, iron assay, immunoblotting	Human	A549 and SPC-A-1 cells	(LINC00336/ELAVL1) :-: Ferroptosis	Validated	0	_NA_	Putative uncharacterized protein encoded by LINC00336	Q6ZUF6	NC336_HUMAN	30787392	_NA_	44196
78	STAT3	Signal transducer and activator of transcription 3	HGNC:11364	Upregulated in ferroptosis resistant cells. Inhibition increases ferroptosis.	Cell viability tests, ROS and lipid peroxidation measures, MDA measurement, western blot	Human	Osteosarcoma cells MG63 and Saos-2	STAT3 :-: Ferroptosis	Validated	0	_NA_	Signal transducer and activator of transcription 3	P40763	STAT3_HUMAN	30811078	_NA_	44196
79	BRD4	Bromodomain containing 4	HGNC:13575	Inhibition induces ferroptosis.	Cell proliferation assay, migration and invasion assays, RT-PCR, western blot, immunohistochemistry, iron assay	Human	MDA-MB-231, Hs578T, H1299, A549 and MCF-10A cells, female athymic BALB/c nude mice	BRD4 :-: Ferritinophagy, Ferritinophagy :+: Lipid ROS, Lipid ROS :+: Ferroptosis	Validated	0	_NA_	Bromodomain-containing protein 4	O60885	BRD4_HUMAN	30988278	_NA_	44196
80	PRDX6	Peroxiredoxin 6	HGNC:16753	A negative regulator of ferroptotic cell death.	Western blot, flow cytometry, SRB assay, gene transfection, shRNA, LOOH quantification	Human	H1299 cells	PRDX6 :-: Lipid ROS, Lipid ROS :+: Ferroptosis	Validated	0	_NA_	Peroxiredoxin-6	P30041	PRDX6_HUMAN	31036877	_NA_	44196
81	MIR17	microRNA 17	HGNC:31547	Protects endothelial HUVEC cells from erastin-induced ferroptosis. Overexpression significantly reduced erastin-induced growth inhibition and ROS generation of HUVEC cells.	Lentivirus transduction, CCK-8 assay, DYE670 staining assay, ROS staining assay, RT-qPCR, western blot	Human	HUVEC cells	MIR17 :-: A20, A20 :+: ACSL4, ACSL4 :+: Lipid ROS, A20 :-: GPX4, GPX4 :-: Lipid ROS, Lipid ROS :+: Ferroptosis	Validated	0	_NA_	_NA_	_NA_		31160087	miR-17-92 in article	44196
82	SCD	Stearoyl-CoA desaturase	HGNC:10571	Inhibition of SCD1 induces ferroptotic cell death. Expression of SCD1 protects cells from ferroptosis.	Cell viability, cell death, BODIPY staining, siRNA, RT-qPCR, western blot, gene overexpression,	Human, mice	OVCAR-4, COV362, FT-t cells, mouse orthotopic xenograft model	SCD :+: CoQ10, CoQ10 :-: Ferroptosis	Validated	0	_NA_	Acyl-CoA desaturase	O00767	ACOD_HUMAN	31270077	SCD1 in article	44196
83	SESN2	Sestrin 2	HGNC:20746	Has cytoprotective effect against ferroptosis. In cells expressing Sesn2, erastin-induced cell death, ROS formation, and glutathione depletion were almost completely inhibited compared to that in control cells.	MTT assay, RT-PCR, luciferase assay, immunoblot, siRNA, Lipid peroxidation assay, GSH measurement	Human, mice	HepG2 and AML-12 cell lines, mouse embryonic fibroblasts cells, ICR mice	SESN2 :-: Lipid ROS, Lipid ROS :+: Ferroptosis	Validated	0	_NA_	Sestrin-2	P58004	SESN2_HUMAN	31323261	Sesn2 in article	44196
84	NF2	Neurofibromin 2	HGNC:7773	Genetic inactivation of NF2 rendered cancer cells more sensitive to ferroptosis. Mediates cell density-dependent inhibition of ferroptosis.	Cell death, cell viability, lipid peroxidation, immunoblotting, CRISPR/Cas9, ChIP assay, qRT-PCR	Human, mice	Mouse embryonic fibroblasts, NF639 cells, human epithelial tumour cells, human mesothelioma cells, xenograft mouse	NF2 :-: YAP, YAP :+: Ferroptosis	Validated	0	_NA_	Merlin	P35240	MERL_HUMAN	31341276	Also known as merlin	44196
85	ARNTL	Aryl hydrocarbon receptor nuclear translocator like	HGNC:701	Degration of the protein is critical for ferroptosis. Blocking ARNTL degradation diminished ferroptotic tumor cell death.	Cytotoxicity assays, western blot, immunoprecipitation, RNA interference, gene transfection, qPCR, MDA assay	Human, mice	Calu-1, THP1, HT1080, and HL-60 cells, athymic nude mice	ARNTL :-: EGLN2, EGLN2 :-: HIF1A, HIF1A :-: Lipid ROS, Lipid ROS :+: Ferroptosis	Validated	0	_NA_	Aryl hydrocarbon receptor nuclear translocator-like protein 1	O00327	BMAL1_HUMAN	31355331	_NA_	44196
86	HIF1A	Hypoxia inducible factor 1 subunit alpha	HGNC:4910	Destabilizing HIF1A facilitated ferroptotic tumor cell death.	Cytotoxicity assays, western blot, immunoprecipitation, RNA interference, gene transfection, qPCR, MDA assay	Human, mice	Calu-1, THP1, HT1080, and HL-60 cells, athymic nude mice	HIF1A :-: Lipid ROS, Lipid ROS :+: Ferroptosis	Validated	0	_NA_	Hypoxia-inducible factor 1-alpha	Q16665	HIF1A_HUMAN	31355331	_NA_	44196
87	JUN	Jun proto-oncogene, AP-1 transcription factor subunit	HGNC:6204	O-GlcNAcylated c-Jun represents an obstructive factor to ferroptosis.	Immunofluorescence, western blotting, immunohistochemistry, cell viability, colony formation, qPCR, lipid peroxidation assay, iron assay	Human, mice	Bel-7402, SMMC-7721 cells, athymic nude mice	JUN :+: GSH, GSH :-: Ferroptosis, JUN :+: PSAT1, PSAT1 :-: Ferroptosis, JUN :+: CBS, CBS :-: Ferroptosis	Deduced	0	_NA_	Transcription factor AP-1	P05412	JUN_HUMAN	31394193	c-Jun in article	44196
88	CA9	Carbonic anhydrase 9	HGNC:1383	Inhibition induces ferroptosis.	qRT-PCR, western blot, cell viability assay, siRNA, ROS detection	Human	Mesothelioma cell lines ACC-Meso-1, NCI-H2373 and NCI-H2052, mesothelial cell line MeT-5A	CA9 :-: Ferroptosis	Validated	0	_NA_	Carbonic anhydrase 9	Q16790	CAH9_HUMAN	31442913	_NA_	44196
89	HSPA5	Heat shock protein family A (Hsp70) member 5	HGNC:5238	Knockdown of GRP78 enhanced artesunate-induced ferroptosis of pancreatic cancer cells.	Fluorescent staining, CCK8, Western blot, shRNA, qRT-PCR	Human, mice	Pancreatic cancer cells AsPC-1 and PaTU8988, BALB/c nude mice	GRP78 :-: Lipid ROS, Lipid ROS :+: Ferroptosis	Validated	0	_NA_	Endoplasmic reticulum chaperone BiP	P11021	BIP_HUMAN	31456633	GRP78 in article	44196
90	TMBIM4	Transmembrane BAX inhibitor motif containing 4	HGNC:24257	Protects against ferroptosis in HCC cells. Inhibition increased ferroptotic cel death.	Cell viability and clonogenic survival assay, immunofluorescence, western blot, RNAi, gene transfection, qRT-PCR, lipid peroxidation assay	Human, mice	Hep G2, Huh鈥?, SMMC鈥?721 and PLC/PRF/5 cells, nude mice	S1R :-: Ferroptosis	Validated	0	_NA_	Protein lifeguard 4	Q9HC24	LFG4_HUMAN	31507082	S1R in article	44196
91	HSPA5	Heat shock protein family A (Hsp70) member 5	HGNC:5238	Serves as a negative regulator of DHA-induced ferroptosis.	Cell viability, colony formation, cell death, lipid ROS assay, GSH determination, siRNA, western blot, RT-PCR, xenograft tumor model	Human, mice	Glioma cell lines U251 and U373, mouse hippocampal neuronal cell line HT22, athymic nude BALB/c mice	HSPA5 :+: GPX4, GPX4 :-: Ferroptosis	Predicted	0	_NA_	Endoplasmic reticulum chaperone BiP	P11021	BIP_HUMAN	31519193	_NA_	44196
92	PLIN2	Perilipin 2	HGNC:248	An indispensable gene and protein in the suppression of ferroptosis caused by abnormal lipometabolism in gastric carcinoma.	Cell proliferation and clonogenic assay, cell survival analysis, xenografts tumor, RNA-seq, RT鈥憅PCR, ROS assay	Human, mice	SGC7901 and MGC803 cells, nude mice	PLIN2 :-: Ferroptosis	Screened	0	_NA_	Perilipin-2	Q99541	PLIN2_HUMAN	31520166	Also known as ADRP	44196
93	MIR212	microRNA 212	HGNC:31589	Overexpression of miR-212-5p attenuated ferroptosis while downregulation of miR-212-5p promoted ferroptotic cell death.	Controlled cortical impact model, iron assay, MDA assay, RT-PCR, western blotting, cell death	Mice	HT22 and Neuro-2a cells, C57BL/6 J mice	(miR-212-5p/Ptgs2) :-: Ferroptosis	Validated	0	_NA_	_NA_	_NA_		31533781	miR-212-5p in article	44196
94	Fer1HCH	Ferritin 1 Heavy Chain Homolog	_NA_	Reduced heavy chain levels caused severe mitochondrial defects and ferroptosis.	RT-qPCR, immunohistochemistry, EdU staining, TUNEL staining	Drosophila	Fly	Fer1HCH :-: ROS, ROS :+: Ferroptosis	Predicted	0	_NA_	Ferritin	H1UUD2	H1UUD2_DROME	31568497	_NA_	44196
95	AIFM2	Apoptosis inducing factor mitochondria associated 2	HGNC:21411	A glutathione-independent ferroptosis suppressor. Pharmacological targeting of FSP1 strongly synergizes with GPX4 inhibitors to trigger ferroptosis.	Expression cloning, cell death, cell viability, LDH assay, western blot, LC-MS, NADH consumption assay	Human, mice	MCF-7, HT1080, Pfa1 cells	FSP1 :+: CoQ10, CoQ10 :-: Lipid ROS, Lipid ROS :+: Ferroptosis	Validated	0	_NA_	Apoptosis-inducing factor 2	Q9BRQ8	AIFM2_HUMAN	31634899	FSP1 in article	44196
96	AIFM2	Apoptosis inducing factor mitochondria associated 2	HGNC:21411	A potent ferroptosis-resistance factor. Positively correlates with ferroptosis resistance.	Synthetic lethal CRISPR-Cas9 screen, cell death, western blotting, lipid droplet fractionation, glutathione measurement, tumour xenograft growth, CoQ measurement	Human, mice	U-2 OS cell line, NCI-H460, NCI-H2291, NCI-H1703 and NCIH446 cells, C.B17 SCID mice	FSP1 :+: CoQ10, CoQ10 :-: Lipid ROS, Lipid ROS :+: Ferroptosis	Validated	0	_NA_	Apoptosis-inducing factor 2	Q9BRQ8	AIFM2_HUMAN	31634900	FSP1 in article	44196
97	LAMP2	Lysosomal associated membrane protein 2	HGNC:6501	Knockdown promoted ferroptosis.	Cell viability, western blot, ROS induction, glutathione assay, lipid peroxidation assay	Human	ARPE-19, hfRPE cells	LAMP2 :+: Cysteine, Cysteine :+: GSH, GSH :-: Lipid ROS, Lipid ROS :+: Ferroptosis	Validated	0	_NA_	Lysosome-associated membrane glycoprotein 2	P13473	LAMP2_HUMAN	31672277	_NA_	44196
98	ZFP36	ZFP36 ring finger protein	HGNC:12862	ZFP36 plasmid impaired FBXW7 plasmid-induced HSC ferroptosis. Overexpression of Zfp36 impaired erastin- or sorafenib-induced ferroptosis.	Cell viability, lipid peroxidation, iron, GSH and ROS assays, western blot, RT-PCR, RNA-seq	Human, mice	Hepatic stellate cells, C57BL/6 mice	ZFP36 :-: ATG16L1, ATG16L1 :+: Ferroptosis	Validated	0	_NA_	mRNA decay activator protein ZFP36	P26651	TTP_HUMAN	31679460	_NA_	44196
99	GPX4	Glutathione peroxidase 4	HGNC:4556	Depletion or inhibition resulted in cell death by ferroptosis.	Quantitative proteomic analysis, siRNA, RNA-seq and qRT-PCR, cell viability, lipid peroxidation assay, GSH measurement, western blot	Human, mice, rat	H9c2 and C2C12 cells, rat ventricular myocytes, C57BL/6 mice	GPX4 :-: Lipid ROS, Lipid ROS :+: Ferroptosis	Validated	0	_NA_	Phospholipid hydroperoxide glutathione peroxidase	P36969	GPX4_HUMAN	31685805	_NA_	44196
100	PROM2	Prominin 2	HGNC:20685	Induced by ferroptotic stress and promotes resistance to ferroptotic cell death. Facilitates ferroptosis resistance in mammary epithelial and breast carcinoma cells.	RNA-seq, western blot, qPCR, siRNA, cell count, cell death, iron assay	Human	MCF10A, Hs578t and MDA-MB-231 cells	Prominin2 :+: Ferritin-containing MVB, Ferritin-containing MVB :-: Ferroptosis	Validated	0	_NA_	Prominin-2	Q8N271	PROM2_HUMAN	31735663	Prominin2 in article	44196
101	CHMP5	Charged multivesicular body protein 5	HGNC:26942	Ferroptosis activators increase ESCRT-III subunits (e.g., CHMP5 and CHMP6). Knockdown of CHMP5 or CHMP6 sensitizes human cancer cells to ferroptosis.	RNAi, western blot, iron, malondialdehyde and cytotoxicity assays	Human, mice	PANC1 and HepG2 cells, athymic nude or B6 mice	CHMP5 :-: Ferroptosis	Validated	0	_NA_	Charged multivesicular body protein 5	Q9NZZ3	CHMP5_HUMAN	31761326	_NA_	44196
102	CHMP6	Charged multivesicular body protein 6	HGNC:25675	Ferroptosis activators increase ESCRT-III subunits (e.g., CHMP5 and CHMP6). Knockdown of CHMP5 or CHMP6 sensitizes human cancer cells to ferroptosis.	RNAi, western blot, iron, malondialdehyde and cytotoxicity assays	Human, mice	PANC1 and HepG2 cells, athymic nude or B6 mice	CHMP6 :-: Ferroptosis	Validated	0	_NA_	Charged multivesicular body protein 6	Q96FZ7	CHMP6_HUMAN	31761326	_NA_	44196
103	AKR1C1	Aldo-keto reductase family 1 member C1	HGNC:384	Inhibition completely resensitizes resistant melanoma cells to ferroptosis execution.	RNAi, cell transfection, western blotting, qRT-PCR, cell viability, lipid peroxides evaluation	Human	MeWo, A2058, SK-Mel 5, SK-Mel 24, C8161, CHL-1, and A375 cells	AKR1C1 :-: Lipid ROS, Lipid ROS :+: Ferroptosis	Validated	0	_NA_	Aldo-keto reductase family 1 member C1	Q04828	AK1C1_HUMAN	31780644	_NA_	44196
104	AKR1C2	Aldo-keto reductase family 1 member C2	HGNC:385	Inhibition completely resensitizes resistant melanoma cells to ferroptosis execution.	RNAi, cell transfection, western blotting, qRT-PCR, cell viability, lipid peroxides evaluation	Human	MeWo, A2058, SK-Mel 5, SK-Mel 24, C8161, CHL-1, and A375 cells	AKR1C2 :-: Lipid ROS, Lipid ROS :+: Ferroptosis	Validated	0	_NA_	Aldo-keto reductase family 1 member C2	P52895	AK1C2_HUMAN	31780644	_NA_	44196
105	AKR1C3	Aldo-keto reductase family 1 member C3	HGNC:386	Inhibition completely resensitizes resistant melanoma cells to ferroptosis execution.	RNAi, cell transfection, western blotting, qRT-PCR, cell viability, lipid peroxides evaluation	Human	MeWo, A2058, SK-Mel 5, SK-Mel 24, C8161, CHL-1, and A375 cells	AKR1C3 :-: Lipid ROS, Lipid ROS :+: Ferroptosis	Validated	0	_NA_	Aldo-keto reductase family 1 member C3	P42330	AK1C3_HUMAN	31780644	_NA_	44196
106	CBS	Cystathionine beta-synthase	HGNC:1550	Knockdown in erastin-resistant cells caused ferroptotic cell death, while overexpression conferred ferroptosis resistance.	RNAi, cell viability, ROS analysis, GSH, glutamate release and cystine uptake assays, western blotting, qRT-PCR	Human	SKOV3 and OVCA429 cells	CBS :+: Cystathionine, Cystathionine :+: Cysteine, Cysteine :+: GSH, GSH :-: Lipid ROS, Lipid ROS :+: Ferroptosis	Validated	0	_NA_	Cystathionine beta-synthase	P35520	CBS_HUMAN	31819185	_NA_	44196
107	NFE2L2	Nuclear factor, erythroid 2 like 2	HGNC:7782	Genetically repression of NRF2 enhanced ferroptosis susceptibility.	RNAi, cell viability, ROS analysis, GSH, glutamate release and cystine uptake assays, western blotting, qRT-PCR	Human	SKOV3 and OVCA429 cells	NFE2L2 :+: CBS, CBS :+: Cystathionine, Cystathionine :+: Cysteine, Cysteine :+: GSH, GSH :-: Lipid ROS, Lipid ROS :+: Ferroptosis	Validated	0	_NA_	Nuclear factor erythroid 2-related factor 2	Q16236	NF2L2_HUMAN	31819185	NRF2 in article	44196
108	CAV1	Caveolin 1	HGNC:1527	Cav-1 deficiency aggravated ferroptosis. Short hairpin RNA of Cav-1 promoted ferroptosis, which was ameliorated by Cav-1 overexpression.	Immunofluorescence, western blot, ROS detection	Human, mice	LO2 cells, mice model	CAV-1 :+: xCT, xCT :+: GPX4, GPX4 :-: Ferroptosis, CAV-1 :-: RNS, RNS :+: Ferroptosis	Validated	0	_NA_	Caveolin-1	Q03135	CAV1_HUMAN	31877357	Cav-1 in article	44196
109	GCH1	GTP cyclohydrolase 1	HGNC:4193	Gch1 overexpression and its downstream metabolites BH4/BH2 rescue from ferroptosis. Inhibition of GCH1 activity can sensitize resistant cancer cells to ferroptosis induction.	CRISPR activation screening, qRT-PCR, cell viability, cell counts, western blot	Human	HT-1080,786-O, A-498, Caki-1, AU565, DU4475, MCF-7 cells	GCH1 :+: Phospholipid, Phospholipid :-: Ferroptosis, GCH1 :+: CoQ10, CoQ10 :-: Lipid ROS, Lipid ROS :+: Ferroptosis	Validated	0	_NA_	GTP cyclohydrolase 1	P30793	GCH1_HUMAN	31989025	_NA_	44331
110	SIRT3	sirtuin 3	HGNC:14931	These data indicate that inactivation of Sirt3 significantly sensitizes cells to p53-dependent ferroptosis upon ROS-induced stress.	CRISPR/Cas9, western blot	Human	U2OS cells	SIRT3 :-: Ferroptosis	Validated	0	_NA_	NAD-dependent protein deacetylase sirtuin-3, mitochondrial	Q9NTG7	SIR3_HUMAN	33377976	_NA_	44377
111	DAZAP1	DAZ associated protein 1	HGNC:2683	Furthermore, DAZAP1 significantly reduced cellular sensitivity to sorafenib (SF), which had been proven to be an inducer of ferroptosis by targeting the system Xc鈭?	_NA_	_NA_	_NA_	(DAZAP1/SLC7A11) :-: Ferroptosis	Validated	0	_NA_	DAZ-associated protein 1	Q96EP5	DAZP1_HUMAN	33358859	_NA_	44379
112	PIR	pirin	HGNC:30048	Consequently, in cell cultures and xenograft mouse models, blocking PIR signaling enhances ferroptosis-mediated tumor growth suppression.	_NA_	Human, mice	pancreatic cancer cells, xenograft mouse models	PIR :-: oxidative DNA damage, oxidative DNA damage :+: HMGB1, HMGB1 :+: ACSL4, ACSL4 :+: Ferroptosis	Validated	0	_NA_	Pirin	O00625	PIR_HUMAN	33373853	_NA_	44379
113	GCLC	glutamate-cysteine ligase catalytic subunit	HGNC:4311	Non-canonical Glutamate-Cysteine Ligase Activity Protects against Ferroptosis	_NA_	Human	non-small-cell lung cancer cell lines	GCLC :+: gamma-glutamyl-peptides, gamma-glutamyl-peptides :-: Glu, Glu :+: Ferroptosis	Validated	0	_NA_	_NA_	_NA_		33357455	_NA_	44386
114	FTL	ferritin light chain	HGNC:3999	Ferritin upregulation prevents ferroptosis by mediating P53 and SLC7A11 expression.	_NA_	Rat	_NA_	FTL :-: p53, FTL :-: SLC7A11, p53 :+: Ferroptosis, SLC7A11 :+: Ferroptosis	Validated	0	_NA_	_NA_	_NA_		33333054	Ferritin in article	44389
115	HCAR1	hydroxycarboxylic acid receptor 1	HGNC:4532	These observations support our hypothesis that HCAR1 and MCT1 are involved in the lactate-dependent ferroptosis resistance in tumor cells. Blocking the HCAR1/MCT1-Mediated Lactate Import Exacerbates Ferroptosis	Q-PCR, Immunohistochemistry analysis, siRNA, Western blot, Flow cytometeric analysis, Lipidomic study, animal study	Human, mice	HCC cells, mice model	(HCAR1/MCT1) :-: (AMP/ATP), (AMP/ATP) :+: AMPK, AMPK :-: SREBP1, SREBP1 :+: SCD1, SCD1 :-: Ferroptosis, (HCAR1/MCT1) :-: ACSL4, ACSL4 :+: Ferroptosis	Validated	0	_NA_	_NA_	_NA_		33296645	_NA_	44389
116	SLC16A1	solute carrier family 16 member 1	HGNC:10922	These observations support our hypothesis that HCAR1 and MCT1 are involved in the lactate-dependent ferroptosis resistance in tumor cells. Blocking the HCAR1/MCT1-Mediated Lactate Import Exacerbates Ferroptosis	Q-PCR, Immunohistochemistry analysis, siRNA, Western blot, Flow cytometeric analysis, Lipidomic study, animal study	Human, mice	HCC cells, mice model	(HCAR1/MCT1) :-: (AMP/ATP), (AMP/ATP) :+: AMPK, AMPK :-: SREBP1, SREBP1 :+: SCD1, SCD1 :-: Ferroptosis, (HCAR1/MCT1) :-: ACSL4, ACSL4 :+: Ferroptosis	Validated	0	_NA_	_NA_	_NA_		33296645	MCT1 in article	44393
117	RRM2	ribonucleotide reductase regulatory subunit M2	HGNC:10452	RRM2 exerts an anti-ferroptotic role in liver cancer cells by sustaining GSH synthesis.	ELISA, qPCR, immunoblotting, Cell viability and cell death, Metabolites, immunofluorescence, co-immunoprecipitation, proximal ligation assay	Human	HepG2 and SMMC-7721 cells	RRM2 :+: GSS, GSS :+: GSH, GSH :-: Ferroptosis	Validated	0	_NA_	_NA_	_NA_		33372599	_NA_	44396
118	SCD	stearoyl-CoA desaturase	HGNC:10571	Genetic and Pharmacological Inhibition of SCD1 Prevents the Growth of STK11/KEAP1 Co-mutant Cells and Sensitizes Those Cells to Ferroptosis Induction.	CRISPR, RNA-seq, cell gowth and viability assays	Human	H358-NTC, H358, A549 cells	SCD :+: Ferroptosis	Validated	0	_NA_	_NA_	_NA_		33264619	SCD1 in article	44403
119	NR4A1	nuclear receptor subfamily 4 group A member 1	HGNC:7980	Pharmacological inhibition of NR4A1 promotes ferroptosis in pancreatic cancer cells	Cell viability and cell death, siRNA, Western blot, qPCR, ChIP, MDA and GSH/GSSG assay	Human	cell lines PANC-1 and SW1990	NR4A1 :+: SCD1, SCD1 :-: Ferroptosis	Deduced	0	_NA_	_NA_	_NA_		33271455	_NA_	44410
120	PIK3CA	phosphatidylinositol-4,5-bisphosphate 3-kinase catalytic subunit alpha	HGNC:8975	Notably, we found that cancer cells carrying PIK3CA activating mutation or PTEN deletion appeared to be more resistant to RSL3. These mutations lead to the activation of the oncogenic PI3K-AKT signaling pathway. Therefore, sustained activation of the PI3K-AKT-mTOR pathway protects cancer cells from ferroptotic cell death.	Cell death	Human	BT474, MDA-MB-453	PIK3CA :+: PI3K-AKT pathway, PI3K-AKT pathway :-: Ferroptosis	Deduced	0	_NA_	_NA_	_NA_		33229547	_NA_	44410
121	RPTOR	regulatory associated protein of MTOR complex 1	HGNC:30287	mTORC1, Instead of mTORC2, Suppresses Ferroptosis. short-hairpin RNA (shRNA)-mediated silencing of RAPTOR (a component of mTORC1) but not that of RICTOR (a component of mTORC2) sensitized MDA-MB-453 and BT474 cells to RSL3.	Cell death, Western blot, shRNA, ectopic expression	Human	BT474, MDA-MB-453	RAPTOR :+: mTORC1, mTORC1 :+: SREBP1, SREBP1 :+: SCD1, SCD1 :-: Ferroptosis	Deduced	0	_NA_	_NA_	_NA_		33229547	RAPTOR in article	44410
122	SREBF1	sterol regulatory element binding transcription factor 1	HGNC:11289	SREBP1 Protects Cells from Ferroptosis through SCD1 Activity.	CRISPR/Cas9, overexpression, RT-PCR, Cell viability	Human	BT474, MDA-MB-453	SREBP1 :+: SCD1, SCD1 :-: Ferroptosis	Validated	0	_NA_	_NA_	_NA_		33229547	SREBP1 in article	44410
123	SREBF2	sterol regulatory element binding transcription factor 2	HGNC:11290	The lipogenesis regulator SREBP2 directly induces transcription of the iron carrier Transferrin (TF), reducing intracellular iron pools, reactive oxygen species, and lipid peroxidation, thereby conferring resistance to inducers of ferroptosis.	_NA_	Human	_NA_	SREBP2 :+: TF, TF :-: ROS, ROS :+: Lipid peroxidation, Lipid peroxidation :+: Ferroptosis	Validated	0	_NA_	_NA_	_NA_		33203734	SREBP2 in article	44414
124	FZD7	frizzled class receptor 7	HGNC:4045	Conversely, FZD7 overexpression induced increased GPX4 mRNA and protein expression levels. FZD7 Marks a Cell Population Susceptible to GPX4 Inhibitors.	_NA_	Human, mice	_NA_	FZD7 :+: GPX4, GPX4 :-: Ferroptosis	Validated	0	_NA_	_NA_	_NA_		33172933	_NA_	44417
125	NFE2L2	nuclear factor, erythroid 2 like 2	HGNC:7782	In FRDA fibroblasts, both treatments promoted the nuclear translocation of Nrf2 (Fig. 5A) and the inhibition of redox imbalance and ferroptosis.	_NA_	Mice	_NA_	Nrf2 :-: ROS, ROS :+: Ferroptosis	Validated	0	_NA_	_NA_	_NA_		33197769	Nrf2 in article	44426
126	NFE2L2	nuclear factor, erythroid 2 like 2	HGNC:7782	Up-regulating Nrf2 alleviated the diabetes related ferroptosis in kidneys.	_NA_	Mice	_NA_	Nrf2 :-: Ferroptosis	Validated	0	_NA_	_NA_	_NA_		33152439	NRF2 in article	44429
127	P4HB	prolyl 4-hydroxylase subunit beta	HGNC:8548	Knockdown of these target genes sensitized cells to known ferroptosis inducers, while PACMA31, a previously reported inhibitor of P4HB, directly induced ferroptosis and was highly synergistic with erastin.	_NA_	Human	_NA_	P4HB :-: ER stress, ER stress :+: Ferroptosis	Deduced	0	_NA_	_NA_	_NA_		33124817	_NA_	44429
128	NT5DC2	5'-nucleotidase domain containing 2	HGNC:25717	Knockdown of these target genes sensitized cells to known ferroptosis inducers, while PACMA31, a previously reported inhibitor of P4HB, directly induced ferroptosis and was highly synergistic with erastin.	_NA_	_NA_	_NA_	NT5DC2 :-: Ferroptosis	Deduced	0	_NA_	_NA_	_NA_		33124817	_NA_	44429
129	BCAT2	branched chain amino acid transaminase 2	HGNC:977	Here, by using a high-throughput CRISPR/Cas9-based genetic screen in HepG2 hepatocellular carcinoma cells to search for metabolic proteins inhibiting ferroptosis, we identified a branched-chain amino acid aminotransferase 2 (BCAT2) as a novel suppressor of ferroptosis.	_NA_	Human	_NA_	BCAT2 :-: Ferroptosis	Validated	0	_NA_	_NA_	_NA_		33097833	_NA_	44431
130	HSF1	Heat shock transcription factor 1	HGNC:5224	Altogether, HSF1 may function as a key defender against PA-induced ferroptosis in cardiomyocytes by maintaining cellular iron homeostasis and GPX4 expression.	_NA_	Human, mice	_NA_	HSF1 :-: Ferroptosis	Validated	0	_NA_	_NA_	_NA_		33098823	_NA_	44435
131	PLA2G6	phospholipase A2 group VI	HGNC:9039	PLA2G6 Deficiency Sensitizes Trophoblasts to Ferroptosis.	_NA_	Human, mice	_NA_	PLA2G6 :-: Ferroptosis	Validated	0	_NA_	_NA_	_NA_		33087576	_NA_	44435
132	MIR424	microRNA 424	HGNC:31881	In the present study, we show that miR-424-5p negatively regulates ferroptosis by directly targeting ACSL4 in ovarian cancer cells.	_NA_	Human	_NA_	miR-424-5p :-: ACSL4, ACSL4 :+: Ferroptosis	Validated	0	_NA_	_NA_	_NA_		33038905	miR-424-5p in article	44438
133	PARK7	Parkinsonism associated deglycase	HGNC:16369	Therefore, our results further implied that the C terminus of DJ-1 mediates the suppression of ferroptosis, and when the C-terminal structure is destroyed, DJ-1 inhibition of ferroptosis is abolished.	_NA_	Human, mice	_NA_	PARK7 :-: Ferroptosis	Validated	0	_NA_	_NA_	_NA_		33024240	DJ-1 in article	44440
134	FXN	frataxin	HGNC:3951	Most importantly, frataxin deficiency enhanced ferroptosis driven by ethanol via evaluating the levels of lactate dehydrogenase, cell morphological changes, mitochondrial labile iron pool, and lipid peroxidation. Conversely, restoring frataxin alleviated the sensitivity to ferroptosis. In addition, frataxin overexpression mitigated the sensitivity of ethanol-induced ferroptosis in HepG2CYP2E1+/+.	_NA_	Human	_NA_	FXN :-: Lipid ROS, Lipid ROS :+: Ferroptosis	Validated	0	_NA_	_NA_	_NA_		33017621	frataxin in article	44442
135	SUV39H1	SUV39H1 histone lysine methyltransferase	HGNC:11479	Mechanistically, we discovered that siRNA knockdown or pharmacological inhibition of SUV39H1 induced iron accumulation and lipid peroxidation, leading to ferroptosis that disrupted ccRCC cell growth in vitro and in vivo.	_NA_	Human	_NA_	SUV39H1 :-: DPP4, DPP4 :+: Ferroptosis	Validated	0	_NA_	_NA_	_NA_		33643820	_NA_	44442
136	ATF2	activating transcription factor 2	HGNC:784	All these results suggested that ATF2 inhibited BETi-induced ferroptosis by increasing NRF2 expression.	_NA_	Human	_NA_	ATF2 :+: NRF2, NRF2 :-: Ferroptosis	Validated	0	_NA_	_NA_	_NA_		33008584	_NA_	44445
137	CDKN1A	cyclin dependent kinase inhibitor 1A	HGNC:1784	While this study was performed in cancer cell lines, our results support the potential of p21 to aid in maintenance of healthy tissues by blocking the damage incurred due to ferroptosis.	_NA_	Human	_NA_	(p21/CDK2) :-: Ferroptosis	Predicted	0	_NA_	_NA_	_NA_		32979260	p21 in article	44445
138	FTH1	ferritin heavy chain 1	HGNC:3976	FTH1 Inhibits Ferroptosis Through Ferritinophagy in the 6-OHDA Model of Parkinson's Disease.	_NA_	Rat	_NA_	FTH1 :-: Ferroptosis	Validated	0	_NA_	_NA_	_NA_		32959272	_NA_	44447
139	NFE2L2	Nuclear factor, erythroid 2 like 2	HGNC:7782	Nrf2 Upregulation Inhibits Ferroptosis and Plays a Protective Role in IIR-ALI.	_NA_	Mice	_NA_	Nrf2 :+: SLC7A11, SLC7A11 :+: Cystine, Cystine :+: GSH, GSH :+: GPX4, GPX4 :-: Lipid ROS, Lipid ROS :+: Ferroptosis	Validated	0	_NA_	_NA_	_NA_		33014271	NRF2 in article	44449
140	STAT3	signal transducer and activator of transcription 3	HGNC:11364	STAT3 Overexpression Upregulates SLC7A11 and Ameliorates OGD/R-Induced MLE12 Ferroptosis.	_NA_	Mice	_NA_	STAT3 :+: SLC7A11, SLC7A11 :+: Cystine, Cystine :+: GSH, GSH :+: GPX4, GPX4 :-: Lipid ROS, Lipid ROS :+: Ferroptosis	Validated	0	_NA_	_NA_	_NA_		33014271	_NA_	44449
141	ACOT1	acyl-CoA thioesterase 1	HGNC:33128	Overexpression of Acot1 in cell lines showed noteworthy protection to ferroptosis, while the knock-down of Acot1 sensitized cardiomyocytes to ferroptosis by DIC.	_NA_	Mice	_NA_	ACOT1 :-: Ferroptosis	Validated	0	_NA_	_NA_	_NA_		32934217	_NA_	44454
142	NFE2L2	Nuclear factor, erythroid 2 like 2	HGNC:7782	Furthermore, Nfe2l2 (Nrf2) knockdown sensitized cells to ferroptotic cell death.	_NA_	Rat	_NA_	Nrf2 :+: SLC7A11, SLC7A11 :+: GSH, GSH :-: Ferroptosis, Nrf2 :+: GCL, GCL :+: GSH, GSH :-: Ferroptosis, Nrf2 :+: FTH1, FTH1 :-: Ferroptosis	Validated	0	_NA_	_NA_	_NA_		32937103	Nrf2 in article	44454
143	ALDH3A2	aldehyde dehydrogenase 3 family member A2	HGNC:403	Thus, our results show that loss of Aldh3a2 induces ferroptotic cell death in leukemic cells and is synthetically lethal with GPX4 inhibtion.	_NA_	Mice	_NA_	ALDH3A2 :-: Ferroptosis	Validated	0	_NA_	_NA_	_NA_		32458004	Aldh3a2 in article	44456
144	NFE2L2	Nuclear factor, erythroid 2 like 2	HGNC:7782	Nrf2 acivation inhibited seawater-induced ferroptosis in MLE-12 cells. Nrf2 deficiency aggravated lung injury and ferroptosis in mice induced by seawater drowning.	_NA_	Mice	_NA_	Nrf2 :-: Ferroptosis	Validated	0	_NA_	_NA_	_NA_		32907551	Nrf2 in article	44456
145	STK11	serine/threonine kinase 11	HGNC:11389	Loss of function of the tumor suppressor LKB1 enhances sensitivity to ferroptosis in human non-small cell lung cancer cells.	_NA_	Human	_NA_	LKB1 :+: AMPK, AMPK :-: ACC1, ACC1 :+: FAS, FAS :+: Ferroptosis	Validated	0	_NA_	_NA_	_NA_		32883948	LKB1 in article	44456
146	FNDC5	fibronectin type III domain containing 5	HGNC:20240	Serum irisin levels are decreased and negatively correlated with disease severity in patients with sepsis, and irisin treatment suppresses ferroptosis and restores mitochondrial function in experimental sepsis.	_NA_	Human, mice	_NA_	Irisin :-: Ferroptosis	Deduced	0	Irisin is a cleavage protein of fibronectin type III domain 5 (FNDC5).	_NA_	_NA_		32997405	Irisin in article	44465
147	CircIL4R	_NA_	_NA_	CircIL4R knockdown impeded oncogenesis and expedited ferroptosis of HCC cells.	_NA_	Human	_NA_	CircIL4R :-: miR-541-3p, miR-541-3p :-: GPX4, GPX4 :-: Ferroptosis	Validated	0	_NA_	_NA_	_NA_		32808701	CircIL4R in article	44466
148	CDH1	cadherin 1	HGNC:1748	CDH1 silencing or ZEB1 overexpression increased the susceptibility to ferroptosis, whereas CDH overexpression or ZEB1 silencing decreased the susceptibility, in vitro and in vivo.	_NA_	Human, mice	_NA_	CDH1 :-: Ferroptosis	Validated	0	_NA_	_NA_	_NA_		32896720	_NA_	44466
149	NFE2L2	Nuclear factor, erythroid 2 like 2	HGNC:7782	NRF2 negatively regulates FOCAD expression. FOCAD enhances the sensitivity of NSCLC cells to the ferroptosis induced by cysteine deprivation, but not GPX4 inhibition.	_NA_	Human	_NA_	NFE2L2 :-: FOCAD, FOCAD :+: FAK, FAK :+: Ferroptosis	Validated	0	_NA_	_NA_	_NA_		32898818	NRF2 in article	44477
150	MIR214	microRNA 214	HGNC:31591	PVT1 silencing or miR-214 overexpression significantly reduced infarct size and suppressed ferroptosis in vivo.	_NA_	Human, mice	_NA_	MIR214 :-: PVT1, PVT1 :+: Ferroptosis	Validated	0	_NA_	_NA_	_NA_		32827544	miR-214 in article	44482
151	NEDD4L	NEDD4 like E3 ubiquitin protein ligase	HGNC:7728	Here, we screened 571 UPS-related E1, E2, and E3 genes in a human pancreatic cancer cell line (PANC1) and identified the upregulation of NEDD4-like E3 ubiquitin protein ligase (NEDD4L) as a novel ferroptosis suppressor.	_NA_	Human	_NA_	NEDD4L :-: LTF, LTF :+: Ferroptosis	Validated	0	_NA_	_NA_	_NA_		32811647	_NA_	44483
152	SQSTM1	sequestosome 1	HGNC:11280	Taken together, our results indicated that high p62 expression protects SH-SY5Y cells against 6-OHDA-induced ferroptosis.	_NA_	Human	_NA_	(SQSTM1/Keap1) :+: Nrf2, Nrf2 :-: Ferroptosis, (SQSTM1/Keap1) :+: HO-1, HO-1 :-: Ferroptosis	Validated	0	_NA_	_NA_	_NA_		32770451	_NA_	44484
153	TF	transferrin	HGNC:11740	Trf-LKO mice display iron-deficiency anemia, iron overload in tissues, and susceptibility to liver damage via ferroptosis.	_NA_	Human, mice	_NA_	TF :-: Ferroptosis	Validated	0	Recognized as a driver in other studies.	_NA_	_NA_		32374849	transferrin/Trf in article	44486
154	FTMT	ferritin mitochondrial	HGNC:17345	FTMT and ferritin heavy chain (FTH) cooperated to protect macrophages from RSL-3-induced ferroptosis under hypoxia as this form of cell death is linked to iron metabolism. In hypoxic macrophages either FTMT or FTH was sufficient to pro_x0002_tect from ferroptosis	_NA_	Human	_NA_	FTMT :-: Ferroptosis	Validated	0	_NA_	ferritin mitochondrial	Q8N4E7	FTMT_HUMAN	32810738	_NA_	44497
155	BRD2	bromodomain containing 2	HGNC:1103	Inhibition of BET and the proteasome triggers ferroptosis cell death.	_NA_	Human	_NA_	BRD2 :-: Ferroptosis	Deduced	0	_NA_	Bromodomain-containing protein 2	P25440	BRD2_HUMAN	32937365	_NA_	44497
156	BRD3	bromodomain containing 3	HGNC:1104	Inhibition of BET and the proteasome triggers ferroptosis cell death.	_NA_	Human	_NA_	BRD3 :-: Ferroptosis	Deduced	0	_NA_	Bromodomain-containing protein 3	Q15059聽(BRD3_HUMAN		32937365	_NA_	44497
157	BRD4	bromodomain containing 4	HGNC:13575	Inhibition of BET and the proteasome triggers ferroptosis cell death.	_NA_	Human	_NA_	BRD4 :-: Ferroptosis	Deduced	0	_NA_	Bromodomain-containing protein 4	O60885	BRD4_HUMAN	32937365	_NA_	44497
158	BRDT	bromodomain testis associated	HGNC:1105	Inhibition of BET and the proteasome triggers ferroptosis cell death.	_NA_	Human	_NA_	BRDT :-: Ferroptosis	Deduced	0	_NA_	Bromodomain testis-specific protein	Q58F21	BRDT_HUMAN	32937365	_NA_	44497
159	SCD	Stearoyl-CoA desaturase	HGNC:10571	Collectively, this study demonstrated that SCD1 could promote tumor growth of gastric cancer cells and protect them from ferroptotic cell death.	_NA_	Human, mice	_NA_	SCD :+: SLC7A11, SLC7A11 :-: Ferroptosis, SCD :+: GPX4, GPX4 :-: Ferroptosis	Validated	0	_NA_	Acyl-CoA desaturase	O00767	ACOD_HUMAN	32726752	SCD1 in article	44504
160	SLC7A11	solute carrier family 7 member 11	HGNC:11059	Furthermore, we found that SLC7A11 knockdown increased vulnerability of mature MO3.13 cells to ferroptosis.	_NA_	Human	_NA_	SLC7A11 :-: Ferroptosis	Validated	0	_NA_	_NA_	_NA_		32608563	_NA_	44505
161	DECR1	2,4-dienoyl-CoA reductase 1	HGNC:2753	Collectively, these results suggest that DECR1 expression protect cells from oxidative stress and that DECR1 knockdown-induced cell death is primarily mediated by induction of ferroptosis.	_NA_	Human	_NA_	DECR1 :-: Lipid ROS, Lipid ROS :+: Ferroptosis	Validated	0	_NA_	2,4-dienoyl-CoA reductase [(3E)-enoyl-CoA-producing], mitochondrial	Q16698	DECR_HUMAN	32686647	_NA_	44511
162	NFE2L2	NFE2 like bZIP transcription factor 2	HGNC:7782	Nrf2 inhibition promotes erastin鈥慽nduced ferroptosis.	_NA_	Human	_NA_	NFE2L2 :+: GSH, GSH :-: Ferroptosis	Validated	0	_NA_	Nuclear factor erythroid 2-related factor 2	Q16236	NF2L2_HUMAN	32642794	Nrf2 in article	44511
163	GPX4	Glutathione peroxidase 4	HGNC:4556	Overexpression of GPX4 significantly reduced lipid peroxidation and cell death in the experimental SAH models both in vivo and in vitro.	_NA_	Rat	_NA_	GPX4 :-: Lipid ROS, Lipid ROS :+: Ferroptosis	Validated	0	_NA_	Phospholipid hydroperoxide glutathione peroxidase	P36969	GPX4_HUMAN	32634425	_NA_	44516
164	SLC7A11	Solute carrier family 7 member 11	HGNC:11059	Knockout of SLC7A11 facilitates the process of ferroptosis in colorectal CSCs.	_NA_	Human	_NA_	SLC7A11 :+: Cystine, Cystine :-: Ferroptosis, SLC7A11 :+: Glutathione, Glutathione :-: Ferroptosis, SLC7A11 :-: Lipid ROS, Lipid ROS :+: Ferroptosis	Validated	0	_NA_	Cystine/glutamate transporter	Q9UPY5	XCT_HUMAN	32621966	_NA_	44517
165	NFE2L2	NFE2 like bZIP transcription factor 2	HGNC:7782	Nrf2 inhibits ferroptosis and protects against acute lung injury due to intestinal ischemia reperfusion via regulating SLC7A11 and HO-1.	_NA_	Mice	_NA_	NFE2L2 :+: SLC7A11, SLC7A11 :-: Ferroptosis, NFE2L2 :+: HO-1, HO-1 :-: Ferroptosis	Validated	0	_NA_	Nuclear factor erythroid 2-related factor 2	Q16236	NF2L2_HUMAN	32601262	Nrf2 in article.	44517
166	GLRX5	glutaredoxin 5	HGNC:20134	Inhibition of GLRX5 promotes ferroptotic cell death of HNC cells.	_NA_	Human, mice	_NA_	GLRX5 :-: Lipid ROS, Lipid ROS :+: Ferroptosis	Validated	0	_NA_	Glutaredoxin-related protein 5, mitochondrial	Q86SX6	GLRX5_HUMAN	32685019	_NA_	44520
167	GPX4	Glutathione peroxidase 4	HGNC:4556	Glutathione peroxidase (GPX4) is critical for the reduction of toxic lipid hydroperoxides to their corresponding non-deleterious alcohols at the expense of reduced glutathione and thereby prevents cellular damage and induction of ferroptosis.	_NA_	Human	_NA_	GPX4 :-: Ferroptosis	Validated	0	_NA_	Phospholipid hydroperoxide glutathione peroxidase	P36969	GPX4_HUMAN	32577235	_NA_	44521
168	NCOA3	nuclear receptor coactivator 3	HGNC:7670	NCOA3 as a coactivator synergized with NR5A2 to prevent BETi induced ferroptosis.	_NA_	Human	_NA_	NCOA3 :-: Lipid ROS, Lipid ROS :+: Ferroptosis	Deduced	0	_NA_	Nuclear receptor coactivator 3	Q9Y6Q9	NCOA3_HUMAN	32536370	_NA_	44526
169	NR5A2	nuclear receptor subfamily 5 group A member 2	HGNC:7984	NCOA3 as a coactivator synergized with NR5A2 to prevent BETi induced ferroptosis.	_NA_	Human	_NA_	NR5A2 :-: Lipid ROS, Lipid ROS :+: Ferroptosis	Deduced	0	_NA_	Nuclear receptor subfamily 5 group A member 2	O00482	NR5A2_HUMAN	32536370	_NA_	44526
170	GPX4	glutathione peroxidase 4	HGNC:4556	GPX4 depletion induces autophagy-dependent ferroptosis.	_NA_	Human	_NA_	GPX4 :-: Lipid ROS, Lipid ROS :+: Ferroptosis	Validated	0	_NA_	Phospholipid hydroperoxide glutathione peroxidase	P36969	GPX4_HUMAN	32457486	_NA_	44530
171	MTOR	mechanistic target of rapamycin kinase	HGNC:3942	MTOR inhibitor induces GPX4 protein degradation. Interplay between MTOR and GPX4 signaling modulates autophagy dependent ferroptotic cancer cell death.	_NA_	Human	_NA_	MTOR :+: GPX4, GPX4 :-: Ferroptosis	Deduced	0	_NA_	Serine/threonine-protein kinase mTOR	P42345	MTOR_HUMAN	32457486	_NA_	44531
172	PANX2	pannexin 2	HGNC:8600	PANX2 Silencing Promotes Ferroptosis in PCa Cells.	_NA_	Human	_NA_	PANX2 :-: Fe2, Fe2 :+: Ferroptosis, PANX2 :-: MDA, MDA :+: Ferroptosis	Validated	0	_NA_	Pannexin-2	Q96RD6	PANX2_HUMAN	32547072	_NA_	44531
173	RHEBP1	RHEB pseudogene 1	HGNC:10010	Rheb1 protects against cisplatin-induced tubular cell death and acute kidney injury via maintaining mitochondrial homeostasis.	_NA_	Human, mice	_NA_	RHEBP1 :-: Ferroptosis	Validated	0	Many studies revealed that apoptosis, necroptosis as well as ferroptosis all contribute to cisplatin-induced tubular cell death and AKI.	_NA_	_NA_		32404875	Rheb1 in article.	44532
174	TFAP2A	transcription factor AP-2 alpha	HGNC:11742	TFAP2A Inhibition Promotes Ferroptosis.	_NA_	Human	_NA_	TFAP2A :-: Fe2+, Fe2+ :+: Ferroptosis	Validated	0	_NA_	Transcription factor AP-2-alpha	P05549	AP2A_HUMAN	32432738	_NA_	44539
175	CP	ceruloplasmin	HGNC:2295	Ceruloplasmin suppresses ferroptosis by regulating iron homeostasis in hepatocellular carcinoma cells.	_NA_	Human	_NA_	CP :-: Fe2+, Fe2+ :+: Ferroptosis, CP :-: Lipid ROS, Lipid ROS :+: Ferroptosis	Validated	0	_NA_	Ceruloplasmin	P00450	CERU_HUMAN	32283255	_NA_	44539
176	SLC7A11	solute carrier family 7 member 11	HGNC:11059	Collectively, these data suggest that SLC7A11 inhibits the ferroptosis induced by IMCA.	_NA_	Human	_NA_	SLC7A11 :-: Lipid ROS, Lipid ROS :+: Ferroptosis	Validated	0	_NA_	Cystine/glutamate transporter	Q9UPY5	XCT_HUMAN	32322334	_NA_	44545
177	ARF6	ADP ribosylation factor 6	HGNC:659	Abrogation of ARF6 promotes RSL3-induced ferroptosis and mitigates gemcitabine resistance in pancreatic cancer cells.	_NA_	Human	_NA_	ARF6 :-: ACSL4, ACSL4 :+: Ferroptosis	Validated	0	_NA_	ADP-ribosylation factor 6	P62330	ARF6_HUMAN	32368394	_NA_	44546
178	GDF15	growth differentiation factor 15	HGNC:30142	GDF15 knockdown promotes erastin-induced ferroptosis by decreasing SLC7A11 expression.	_NA_	Human	_NA_	GDF15 :+: SLC7A11, SLC7A11 :-: Ferroptosis, GDF15 :+: System Xc-, System Xc- :-: Ferroptosis	Validated	0	_NA_	Growth/differentiation factor 15	Q99988	GDF15_HUMAN	32209255	_NA_	44547
179	ABHD12	abhydrolase domain containing 12, lysophospholipase	HGNC:15868	Blockade of the lysophosphatidylserine lipase ABHD12 potentiates ferroptosis in cancer cells.	_NA_	Human	_NA_	ABHD12 :-: Ferroptosis	Validated	0	_NA_	Lysophosphatidylserine lipase ABHD12	Q8N2K0	ABD12_HUMAN	32195565	_NA_	44547
180	PPP1R13L	protein phosphatase 1 regulatory subunit 13 like	HGNC:18838	iASPP overexpression inhibits ferroptosis, and iASPP knockdown promotes ferroptosis in vivo.	_NA_	Mice	_NA_	PPP1R13L :+: Nrf2, Nrf2 :-: Ferroptosis	Validated	0	_NA_	RelA-associated inhibitor	Q8WUF5	IASPP_HUMAN	32203170	iASPP in article.	44549
181	TFAM	transcription factor A, mitochondrial	HGNC:11741	Zalcitabine-induced TFAM degradation promotes ferroptosis.	_NA_	Human	_NA_	TFAM :-: Ferroptosis	Validated	0	_NA_	Transcription factor A, mitochondrial	Q00059	TFAM_HUMAN	32186434	_NA_	44549
182	KDM3B	lysine demethylase 3B	HGNC:1337	Overexpressed KDM3B prevents cells from Erastin-induced ferroptosis.	_NA_	Human	_NA_	KDM3B :+: SLC7A11, SLC7A11 :-: Ferroptosis	Validated	0	_NA_	Lysine-specific demethylase 3B	Q7LBC6	KDM3B_HUMAN	32107878	_NA_	44550
183	RNF113A	ring finger protein 113A	HGNC:12974	RNF113A deficiency indeed potentiated the production of lipid ROS, which accumulate in cells undergoing ferroptosis, upon Cisplatin stimulation, as evidenced by the quantification of BODIPY-C11 staining.	_NA_	Human	_NA_	RNF113A :-: Lipid ROS, Lipid ROS :+: Ferroptosis	Validated	0	_NA_	E3 ubiquitin-protein ligase RNF113A	O15541	R113A_HUMAN	32152280	_NA_	44550
184	PARK7	Parkinsonism associated deglycase	HGNC:16369	DJ-1 suppresses ferroptosis through preserving the activity of S-adenosyl homocysteine hydrolase.	_NA_	Human	_NA_	PARK7 :-: Lipid ROS, Lipid ROS :+: Ferroptosis, PARK7 :+: GSH, GSH :-: Ferroptosis, PARK7 :+: AHCY, AHCY :-: Ferroptosis	Validated	0	_NA_	Parkinson disease protein 7	Q99497	PARK7_HUMAN	32144268	DJ-1 in article.	44551
185	AHCY	adenosylhomocysteinase	HGNC:343	Suppression of SAHH expression by RNA interference also promoted erastin-induced accumulation of lipid ROS (Fig. 5i, j), which phenocopied the DJ-1 KD effect.	_NA_	Human	_NA_	AHCY :-: Lipid ROS, Lipid ROS :+: Ferroptosis	Deduced	0	_NA_	Adenosylhomocysteinase	P23526	SAHH_HUMAN	32144268	SAHH in article.	44551
186	FXN	frataxin	HGNC:3951	Suppression of FXN enhanced erastin-induced ferroptosis.	_NA_	Human	_NA_	FXN :-: Lipid ROS, Lipid ROS :+: Ferroptosis, FXN :-: labile iron, labile iron :+: Ferroptosis	Validated	0	_NA_	Frataxin, mitochondrial	Q16595	FRDA_HUMAN	32169822	_NA_	44552
187	circ-TTBK2	tau tubulin kinase 2	HGNC:19141	Knockdown of circ-TTBK2 suppressed cell proliferation, invasion, and promoted ferroptosis in glioma cells.	_NA_	Human	_NA_	circ-TTBK2 :-: Lipid ROS, Lipid ROS :+: Ferroptosis, circ-TTBK2 :+: ITGB8, ITBG8 :-: Ferroptosis	Validated	0	_NA_	Tau-tubulin kinase 2	Q6IQ55	TTBK2_HUMAN	32196629	circ-TTBK2	44552
188	MIR522	microRNA 522	HGNC:32127	CAFs secreted exo-miR-522 suppresses ferroptosis of GC cells.	_NA_	Human	_NA_	MIR522 :-: Lipid ROS, Lipid ROS :+: Ferroptosis	Validated	0	_NA_	_NA_	_NA_	_NA_	32106859	miR-522 in article.	44552
189	IDH2	isocitrate dehydrogenase (NADP(+)) 2	HGNC:5383	Knockdown of IDH2 promotes ferroptosis in cells treated with erastin.	_NA_	Human, mice	_NA_	IDH2 :-: Lipid ROS, Lipid ROS :+: Ferroptosis	Validated	0	_NA_	Isocitrate dehydrogenase [NADP], mitochondrial	P48735	IDHP_HUMAN	32089268	_NA_	44560
190	PPARA	peroxisome proliferator activated receptor alpha	HGNC:9232	In the p53 KO derivatives of both HT-1080 and SK-Hep1 cells, increased PPAR伪 activity suppressed ferroptosis (Fig. 6C, D), while decreased PPAR伪 activity increased their sensitivity to ferroptosis (Fig. 6E,F).	_NA_	Human	_NA_	PPARA :-: Ferroptosis	Validated	0	_NA_	Peroxisome proliferator-activated receptor alpha	Q07869	PPARA_HUMAN	32079652	PPAR伪 in article.	44560
191	NOS2	nitric oxide synthase 2	HGNC:7873	Knockdown (KD) of iNOS caused increased sensitivity of M1 RAW 264.7 macrophages and EOC 20 cells to RSL3 induced death that was effectively suppressed by Fer-1.	_NA_	Mice	_NA_	NOS2 :-: Lipid ROS, Lipid ROS :+: Ferroptosis	Validated	0	_NA_	Nitric oxide synthase, inducible	P35228	NOS2_HUMAN	32080625	iNOS in article.	44560
192	SIAH2	siah E3 ubiquitin protein ligase 2	HGNC:10858	Additionally SIAH2-deficient cells are also characterized by reduced expression levels of glutathione peroxidase 4 (GPX4), rendering the knock-out cells more sensitive to ferroptosis.	_NA_	Human	_NA_	SIAH2 :+: GPX4, GPX4 :-: Ferroptosis	Validated	0	_NA_	E3 ubiquitin-protein ligase SIAH2	O43255	SIAH2_HUMAN	32042051	_NA_	44560
193	RELA	RELA proto-oncogene, NF-kB subunit	HGNC:9955	Deficiency of IEC NF-魏Bp65 led to upregulated ER stress-mediated ferroptosis in colitis	_NA_	Mice	_NA_	RELA :-: ER stress, ER stress :+: Ferroptosis	Validated	0	_NA_	Transcription factor p65	Q04206	TF65_HUMAN	32015337	NF-魏Bp65 in article.	44561
194	PRKAA2	protein kinase AMP-activated catalytic subunit alpha 2	HGNC:9377	AMPK inactivation sensitizes cancer cells to ferroptotic cell death.	_NA_	Human	_NA_	PRKAA2 :+: phosphorylation of ACC, phosphorylation of ACC :-: Ferroptosis, PRKAA2 :-: PUFA-containing lipid biosynthesis, PUFA-containing lipid biosynthesis :+: Ferroptosis	Validated	0	_NA_	5'-AMP-activated protein kinase catalytic subunit alpha-2	P54646	AAPK2_HUMAN	32029897	AMPK in article.	44560
195	VDR	vitamin D receptor	HGNC:12679	VDR activation attenuate cisplatin induced AKI by inhibiting ferroptosis.	_NA_	Mice	_NA_	VDR :-: Lipid ROS, Lipid ROS :+: Ferroptosis, VDR :+: GPX4, GPX4 :-: Ferroptosis	Validated	0	_NA_	Vitamin D3 receptor	P11473	VDR_HUMAN	31996668	_NA_	44560
196	NEDD4	NEDD4 E3 ubiquitin protein ligase	HGNC:7727	Nedd4 negatively regulates erastin-induced ferroptosis.	_NA_	Human	_NA_	NEDD4 :-: Lipid ROS, Lipid ROS :+: Ferroptosis, NEDD4 :-: iron accumulation, iron accumulation :+: Ferroptosis, NEDD4 :+: GSH, GSH :-: Ferroptosis, NEDD4 :-: GSSG, GSSG :+: Ferroptosis	Validated	0	_NA_	E3 ubiquitin-protein ligase NEDD4	P46934	NEDD4_HUMAN	31974380	Nedd4 in article.	44560
197	FXN	frataxin	HGNC:3951	FXN deficiency impairs thermogenesis and adipogenesis and increases susceptibility to ferroptosis in cultured adipocytes.	_NA_	Mice	_NA_	FXN :-: Lipid ROS, Lipid ROS :+: Ferroptosis	Validated	0	_NA_	Frataxin, mitochondrial	Q16595	FRDA_HUMAN	31974344	_NA_	44560
198	AIFM2	apoptosis inducing factor mitochondria associated 2	HGNC:21411	AIFM2 blocks ferroptosis independent of ubiquinol metabolism.	_NA_	Human	_NA_	AIFM2 :+: ESCRT-III, ESCRT-III :-: Ferroptosis	Validated	0	_NA_	Ferroptosis suppressor protein 1	Q9BRQ8	FSP1_HUMAN	31964528	_NA_	44560
199	PRDX1	peroxiredoxin 1	HGNC:9352	Consistent with our previous observation, loss of PRDX1 was sufficient to induce a significant increase in lipid peroxidation (Fig. 3B).	_NA_	Human	_NA_	PRDX1 :-: Lipid ROS, Lipid ROS :+: Ferroptosis	Deduced	0	_NA_	Peroxiredoxin-1	Q06830	PRDX1_HUMAN	31901729	_NA_	44568
200	AR	androgen receptor	HGNC:644	Furthermore, overexpression of AR prevented ferroptosis in the presence of GPX4.	_NA_	Human	_NA_	AR :+: GPX4, GPX4 :-: Lipid ROS, Lipid ROS :+: Ferroptosis	Validated	0	_NA_	Androgen receptor	P10275	ANDR_HUMAN	31896509	_NA_	44568
201	CBS	cystathionine beta-synthase	HGNC:1550	CBS RNAi-induced cell death was also blocked by Fer-1 and Lip-1, indicating that inhibition of CBS in the context of system Xc- blockage caused ferroptosis.	_NA_	Human	_NA_	CBS :+: GSH, GSH :-: Ferroptosis, CBS :-: Lipid ROS, Lipid ROS :+: Ferroptosis	Validated	0	_NA_	Cystathionine beta-synthase	P35520	CBS_HUMAN	31819185	_NA_	44568
202	NFE2L2	NFE2 like bZIP transcription factor 2	HGNC:7782	Genetically repression of NRF2 enhanced ferroptosis susceptibility.	_NA_	Human	_NA_	NFE2L2 :+: CBS, CBS :-: Ferroptosis, NFE2L2 :+: GSH, GSH :-: Ferroptosis, NFE2L2 :-: MDA, MDA :+: Ferroptosis	Validated	0	_NA_	Nuclear factor erythroid 2-related factor 2	Q16236	NF2L2_HUMAN	31819185	NRF2 in article.	44568
203	CHMP5	charged multivesicular body protein 5	HGNC:26942	Compared to the control shRNA group, suppressing CHMP5 or CHMP6 expression by shRNA increased erastin- or RSL3-induced cell death (Fig. 3B), indicating that ESCRT-III plays a pro-survival role in ferroptosis.	_NA_	Human	_NA_	CHMP5 :-: HMGB1, HMGB1 :+: Ferroptosis	Validated	0	_NA_	Charged multivesicular body protein 5	Q9NZZ3	CHMP5_HUMAN	31761326	_NA_	44568
204	CHMP6	charged multivesicular body protein 6	HGNC:25675	Compared to the control shRNA group, suppressing CHMP5 or CHMP6 expression by shRNA increased erastin- or RSL3-induced cell death (Fig. 3B), indicating that ESCRT-III plays a pro-survival role in ferroptosis.	_NA_	Human	_NA_	CHMP6 :-: HMGB1, HMGB1 :+: Ferroptosis	Validated	0	_NA_	Charged multivesicular body protein 6	Q96FZ7	CHMP6_HUMAN	31761326	_NA_	44568
205	HMOX1	heme oxygenase 1	HGNC:5013	WT MEFs became more sensitive to ferroptosis by knockdown of Hmox1 than cells with control knockdown (Figs. S5D, S6D, and S7D).	_NA_	Mice	_NA_	HMOX1 :-: Ferroptosis	Validated	0	_NA_	Heme oxygenase 1	P09601	HMOX1_HUMAN	31740582	_NA_	44568
206	ZFP36	ZFP36 ring finger protein	HGNC:12862	RNA-binding protein ZFP36/TTP protects against ferroptosis by regulating autophagy signaling pathway in hepatic stellate cells.	_NA_	Human, mice	_NA_	ZFP36 :-: iron levels, iron levels :+: Ferroptosis, ZFP36 :-: Lipid ROS, Lipid ROS :+: Ferroptosis, ZFP36 :+: GSH, GSH :-: Ferroptosis, ZFP36 :-: MDA, MDA :+: Ferroptosis	Validated	0	_NA_	mRNA decay activator protein ZFP36	P26651	TTP_HUMAN	31679460	_NA_	44568
207	LAMP2	lysosomal associated membrane protein 2	HGNC:6501	Lysosome-associated membrane protein-2 deficiency increases the risk of reactive oxygen species-induced ferroptosis in retinal pigment epithelial cells.	_NA_	Human	_NA_	LAMP2 :+: GSH, GSH :-: Ferroptosis, LAMP2 :-: Lipid ROS, Lipid ROS :+: Ferroptosis	Validated	0	_NA_	Lysosome-associated membrane glycoprotein 2	P13473	LAMP2_HUMAN	31672277	_NA_	44571
208	MTF1	metal regulatory transcription factor 1	HGNC:7428	Importantly, MTF1 silencing also abolished the ferroptosis protection phenotypes of ATM silencing (Fig. 5c).	_NA_	Human	_NA_	MTF1 :-: ATM, ATM :-: FPN1, FPN1 :-: Fe, ATM :-: FTH1, FTH1 :-: Fe, ATM :-: FTL, FTL :-: Fe, Fe :+: Ferroptosis	Validated	0	_NA_	Metal regulatory transcription factor 1	Q14872	MTF1_HUMAN	31320750	_NA_	44571

## Sheet: ferroptosis marker
id	symbol	name	hgncid	evidence	testmethod	testin	testsetting	confidence	experiments	caution	proteinfullname	uniprotac	uniprotid	pmid	remark	latestupdate
1	PTGS2	Prostaglandin-endoperoxide synthase 2	HGNC:9605	Simply a downstream marker of ferroptosis. The most upregulated gene in BJeLR cells upon treatment with either erastin or (1S, 3R)-RSL3, but ferroptotic cell death was not affected by inhibition of the enzyme.	RT-qPCR, cell viability	Human	BJeLR cells	Validated	0	_NA_	Prostaglandin G/H synthase 2	P35354	PGH2_HUMAN	24439385	May promote ferroptosis.	44196
2	DUSP1	Dual specificity phosphatase 1	HGNC:3064	Expression was upregulated during ferroptosis induced by erastin or RSL3.	RT-qPCR, cell viability	Human	BJeLR cells	Deduced	0	Inferred as ferroptotic marker because of change (|delta ct| > 2) in gene expression.	Dual specificity protein phosphatase 1	P28562	DUS1_HUMAN	24439385	May promote ferroptosis.	44196
3	NOS2	Nitric oxide synthase 2	HGNC:7873	Expression was upregulated during ferroptosis induced by erastin or RSL3.	RT-qPCR, cell viability	Human	BJeLR cells	Deduced	0	Inferred as ferroptotic marker because of change (|delta ct| > 2) in gene expression.	Nitric oxide synthase	P35228	NOS2_HUMAN	24439385	May promote ferroptosis.	44196
4	NCF2	Neutrophil cytosolic factor 2	HGNC:7661	Expression was upregulated during ferroptosis induced by erastin or RSL3.	RT-qPCR, cell viability	Human	BJeLR cells	Deduced	0	Inferred as ferroptotic marker because of change (|delta ct| > 2) in gene expression.	Neutrophil cytosol factor 2	P19878	NCF2_HUMAN	24439385	May promote ferroptosis.	44196
5	MT3	Metallothionein 3	HGNC:7408	Expression was upregulated during ferroptosis induced by erastin or RSL3.	RT-qPCR, cell viability	Human	BJeLR cells	Deduced	0	Inferred as ferroptotic marker because of change (|delta ct| > 2) in gene expression.	Metallothionein-3	P25713	MT3_HUMAN	24439385	May promote ferroptosis.	44196
6	UBC	Ubiquitin C	HGNC:12468	Expression was upregulated during ferroptosis induced by erastin or RSL3.	RT-qPCR, cell viability	Human	BJeLR cells	Deduced	0	Inferred as ferroptotic marker because of change (|delta ct| > 2) in gene expression.	Polyubiquitin-C	P0CG48	UBC_HUMAN	24439385	May promote ferroptosis.	44196
7	ALB	Albumin	HGNC:399	Expression was upregulated during ferroptosis induced by erastin or RSL3.	RT-qPCR, cell viability	Human	BJeLR cells	Deduced	0	Inferred as ferroptotic marker because of change (|delta ct| > 2) in gene expression.	Serum albumin	P02768	ALBU_HUMAN	24439385	May promote ferroptosis.	44196
8	TXNRD1	Thioredoxin reductase 1	HGNC:12437	Expression was upregulated during ferroptosis induced by erastin or RSL3.	RT-qPCR, cell viability	Human	BJeLR cells	Deduced	0	Inferred as ferroptotic marker because of change (|delta ct| > 2) in gene expression.	Thioredoxin reductase 1	Q16881	TRXR1_HUMAN	24439385	May promote ferroptosis.	44196
9	SRXN1	Sulfiredoxin 1	HGNC:16132	Expression was upregulated during ferroptosis induced by erastin or RSL3.	RT-qPCR, cell viability	Human	BJeLR cells	Deduced	0	Inferred as ferroptotic marker because of change (|delta ct| > 2) in gene expression.	Sulfiredoxin-1	Q9BYN0	SRXN1_HUMAN	24439385	May promote ferroptosis.	44196
10	GPX2	Glutathione peroxidase 2	HGNC:4554	Expression was upregulated during ferroptosis induced by erastin or RSL3.	RT-qPCR, cell viability	Human	BJeLR cells	Deduced	0	Inferred as ferroptotic marker because of change (|delta ct| > 2) in gene expression.	Glutathione peroxidase 2	P18283	GPX2_HUMAN	24439385	May promote ferroptosis.	44196
11	BNIP3	BCL2 interacting protein 3	HGNC:1084	Expression was upregulated during ferroptosis induced by erastin or RSL3.	RT-qPCR, cell viability	Human	BJeLR cells	Deduced	0	Inferred as ferroptotic marker because of change (|delta ct| > 2) in gene expression.	BCL2/adenovirus E1B 19 kDa protein-interacting protein 3	Q12983	BNIP3_HUMAN	24439385	May promote ferroptosis.	44196
12	OXSR1	Oxidative stress responsive kinase 1	HGNC:8508	Expression was upregulated during ferroptosis induced by erastin or RSL3.	RT-qPCR, cell viability	Human	BJeLR cells	Deduced	0	Inferred as ferroptotic marker because of change (|delta ct| > 2) in gene expression.	Serine/threonine-protein kinase OSR1	O95747	OXSR1_HUMAN	24439385	May promote ferroptosis.	44196
13	SELENOS	Selenoprotein S	HGNC:30396	Expression was upregulated during ferroptosis induced by erastin or RSL3.	RT-qPCR, cell viability	Human	BJeLR cells	Deduced	0	Inferred as ferroptotic marker because of change (|delta ct| > 2) in gene expression.	Selenoprotein S	Q9BQE4	SELS_HUMAN	24439385	SELS in article. May promote ferroptosis.	44196
14	ANGPTL7	Angiopoietin like 7	HGNC:24078	Expression was downregulated during ferroptosis induced by erastin or RSL3.	RT-qPCR, cell viability	Human	BJeLR cells	Deduced	0	Inferred as ferroptotic marker because of change (|delta ct| > 2) in gene expression.	Angiopoietin-related protein 7	O43827	ANGL7_HUMAN	24439385	May promote ferroptosis.	44196
15	CHAC1	ChaC glutathione specific gamma-glutamylcyclotransferase 1	HGNC:28680	Up-regulated in erastin-treated samples. A useful pharmacodynamic marker of system Xc- inhibition.	RNA-seq, RT-qPCR	Human	HT-1080 and Calu-1 cells	Validated	0	Further study needed to confirm connection to ferroptosis.	Glutathione-specific gamma-glutamylcyclotransferase 1	Q9BUX1	CHAC1_HUMAN	24844246	_NA_	44196
16	SLC7A11	Solute carrier family 7 member 11	HGNC:11059	Similar to erastin treatment, silencing of this gene inhibits glutamate release. Erastin specifically inhibits SLC7A11-dependent system Xc- function.	RNA silencing, RT-qPCR	Human	HT-1080 cells	Deduced	0	Further study needed to confirm connection to ferroptosis.	Cystine/glutamate transporter	Q9UPY5	XCT_HUMAN	24844246	May inhibit ferroptosis.	44196
17	DDIT4	DNA damage inducible transcript 4	HGNC:24944	Up-regulated (>= 2 fold) in erastin-treated samples.	RNA-seq	Human	HT-1080 cells	Screened	0	Further study needed to confirm connection to ferroptosis.	DNA damage-inducible transcript 4 protein	Q9NX09	DDIT4_HUMAN	24844246	May promote ferroptosis.	44196
18	LOC284561	_NA_	_NA_	Up-regulated (>= 2 fold) in erastin-treated samples.	RNA-seq	Human	HT-1080 cells	Screened	0	Further study needed to confirm connection to ferroptosis.	_NA_	_NA_		24844246	Not found in HGNC. May promote ferroptosis.	44196
19	ASNS	Asparagine synthetase (glutamine-hydrolyzing)	HGNC:753	Up-regulated (>= 2 fold) in erastin-treated samples.	RNA-seq	Human	HT-1080 cells	Screened	0	Further study needed to confirm connection to ferroptosis.	Asparagine synthetase [glutamine-hydrolyzing]	P08243	ASNS_HUMAN	24844246	May promote ferroptosis.	44196
20	TSC22D3	TSC22 domain family member 3	HGNC:3051	Up-regulated (>= 2 fold) in erastin-treated samples.	RNA-seq	Human	HT-1080 cells	Screened	0	Further study needed to confirm connection to ferroptosis.	TSC22 domain family protein 3	Q99576	T22D3_HUMAN	24844246	May promote ferroptosis.	44196
21	DDIT3	DNA damage inducible transcript 3	HGNC:2726	Up-regulated (>= 2 fold) in erastin-treated samples.	RNA-seq	Human	HT-1080 cells	Screened	0	Further study needed to confirm connection to ferroptosis.	DDIT3 upstream open reading frame protein	P0DPQ6	DT3UO_HUMAN	24844246	May promote ferroptosis.	44196
22	JDP2	Jun dimerization protein 2	HGNC:17546	Up-regulated (>= 2 fold) in erastin-treated samples.	RNA-seq	Human	HT-1080 cells	Screened	0	Further study needed to confirm connection to ferroptosis.	Jun dimerization protein 2	Q8WYK2	JDP2_HUMAN	24844246	May promote ferroptosis.	44196
23	SESN2	Sestrin 2	HGNC:20746	Up-regulated (>= 2 fold) in erastin-treated samples.	RNA-seq	Human	HT-1080 cells	Screened	0	Further study needed to confirm connection to ferroptosis.	Sestrin-2	P58004	SESN2_HUMAN	24844246	May promote ferroptosis.	44196
24	SLC1A4	Solute carrier family 1 member 4	HGNC:10942	Up-regulated (>= 2 fold) in erastin-treated samples.	RNA-seq	Human	HT-1080 cells	Screened	0	Further study needed to confirm connection to ferroptosis.	Neutral amino acid transporter A	P43007	SATT_HUMAN	24844246	May promote ferroptosis.	44196
25	PCK2	Phosphoenolpyruvate carboxykinase 2, mitochondrial	HGNC:8725	Up-regulated (>= 2 fold) in erastin-treated samples.	RNA-seq	Human	HT-1080 cells	Screened	0	Further study needed to confirm connection to ferroptosis.	Phosphoenolpyruvate carboxykinase [GTP]	Q16822	PCKGM_HUMAN	24844246	May promote ferroptosis.	44196
26	TXNIP	Thioredoxin interacting protein	HGNC:16952	Up-regulated (>= 2 fold) in erastin-treated samples.	RNA-seq	Human	HT-1080 cells	Screened	0	Further study needed to confirm connection to ferroptosis.	Thioredoxin-interacting protein	Q9H3M7	TXNIP_HUMAN	24844246	May promote ferroptosis.	44196
27	VLDLR	Very low density lipoprotein receptor	HGNC:12698	Up-regulated (>= 2 fold) in erastin-treated samples.	RNA-seq	Human	HT-1080 cells	Screened	0	Further study needed to confirm connection to ferroptosis.	Very low-density lipoprotein receptor	P98155	VLDLR_HUMAN	24844246	May promote ferroptosis.	44196
28	GPT2	Glutamic--pyruvic transaminase 2	HGNC:18062	Up-regulated (>= 2 fold) in erastin-treated samples.	RNA-seq	Human	HT-1080 cells	Screened	0	Further study needed to confirm connection to ferroptosis.	Alanine aminotransferase 2	Q8TD30	ALAT2_HUMAN	24844246	May promote ferroptosis.	44196
29	PSAT1	Phosphoserine aminotransferase 1	HGNC:19129	Up-regulated (>= 2 fold) in erastin-treated samples.	RNA-seq	Human	HT-1080 cells	Screened	0	Further study needed to confirm connection to ferroptosis.	Phosphoserine aminotransferase	Q9Y617	SERC_HUMAN	24844246	May promote ferroptosis.	44196
30	LURAP1L	Leucine rich adaptor protein 1 like	HGNC:31452	Up-regulated (>= 2 fold) in erastin-treated samples.	RNA-seq	Human	HT-1080 cells	Screened	0	Further study needed to confirm connection to ferroptosis.	Leucine rich adaptor protein 1-like	Q8IV03	LUR1L_HUMAN	24844246	C9ORF150 in article. May promote ferroptosis.	44196
31	SLC7A5	Solute carrier family 7 member 5	HGNC:11063	Up-regulated (>= 2 fold) in erastin-treated samples.	RNA-seq	Human	HT-1080 cells	Screened	0	Further study needed to confirm connection to ferroptosis.	Large neutral amino acids transporter small subunit 1	Q01650	LAT1_HUMAN	24844246	May promote ferroptosis.	44196
32	HERPUD1	Homocysteine inducible ER protein with ubiquitin like domain 1	HGNC:13744	Up-regulated (>= 2 fold) in erastin-treated samples.	RNA-seq	Human	HT-1080 cells	Screened	0	Further study needed to confirm connection to ferroptosis.	Homocysteine-responsive endoplasmic reticulum-resident ubiquitin-like domain member 1 protein	Q15011	HERP1_HUMAN	24844246	May promote ferroptosis.	44196
33	XBP1	X-box binding protein 1	HGNC:12801	Up-regulated (>= 2 fold) in erastin-treated samples.	RNA-seq	Human	HT-1080 cells	Screened	0	Further study needed to confirm connection to ferroptosis.	X-box-binding protein 1	P17861	XBP1_HUMAN	24844246	May promote ferroptosis.	44196
34	ATF3	Activating transcription factor 3	HGNC:785	Up-regulated (>= 2 fold) in erastin-treated samples.	RNA-seq	Human	HT-1080 cells	Screened	0	Further study needed to confirm connection to ferroptosis.	Cyclic AMP-dependent transcription factor ATF-3	P18847	ATF3_HUMAN	24844246	May promote ferroptosis.	44196
35	SLC3A2	Solute carrier family 3 member 2	HGNC:11026	Up-regulated (>= 2 fold) in erastin-treated samples.	RNA-seq	Human	HT-1080 cells	Screened	0	Further study needed to confirm connection to ferroptosis.	4F2 cell-surface antigen heavy chain	P08195	4F2_HUMAN	24844246	May promote ferroptosis.	44196
36	CBS	Cystathionine beta-synthase	HGNC:1550	Up-regulated (>= 2 fold) in erastin-treated samples.	RNA-seq	Human	HT-1080 cells	Screened	0	Further study needed to confirm connection to ferroptosis.	Cystathionine beta-synthase	P35520	CBS_HUMAN	24844246	May promote ferroptosis.	44196
37	ATF4	Activating transcription factor 4	HGNC:786	Up-regulated (>= 2 fold) in erastin-treated samples.	RNA-seq	Human	HT-1080 cells	Screened	0	Further study needed to confirm connection to ferroptosis.	Cyclic AMP-dependent transcription factor ATF-4	P18848	ATF4_HUMAN	24844246	May promote ferroptosis.	44196
38	ZNF419	Zinc finger protein 419	HGNC:20648	Up-regulated (>= 2 fold) in erastin-treated samples.	RNA-seq	Human	HT-1080 cells	Screened	0	Further study needed to confirm connection to ferroptosis.	Zinc finger protein 419	Q96HQ0	ZN419_HUMAN	24844246	May promote ferroptosis.	44196
39	KLHL24	Kelch like family member 24	HGNC:25947	Up-regulated (>= 2 fold) in erastin-treated samples.	RNA-seq	Human	HT-1080 cells	Screened	0	Further study needed to confirm connection to ferroptosis.	Kelch-like protein 24	Q6TFL4	KLH24_HUMAN	24844246	May promote ferroptosis.	44196
40	TRIB3	Tribbles pseudokinase 3	HGNC:16228	Up-regulated (>= 2 fold) in erastin-treated samples.	RNA-seq	Human	HT-1080 cells	Screened	0	Further study needed to confirm connection to ferroptosis.	Tribbles homolog 3	Q96RU7	TRIB3_HUMAN	24844246	May promote ferroptosis.	44196
41	ZFP69B	ZFP69 zinc finger protein B	HGNC:28053	Up-regulated (>= 2 fold) in erastin-treated samples.	RNA-seq	Human	HT-1080 cells	Screened	0	Further study needed to confirm connection to ferroptosis.	Zinc finger protein 69 homolog B	Q9UJL9	ZF69B_HUMAN	24844246	ZNF643 in article. May promote ferroptosis.	44196
42	ATP6V1G2	ATPase H+ transporting V1 subunit G2	HGNC:862	Up-regulated (>= 2 fold) in erastin-treated samples.	RNA-seq	Human	HT-1080 cells	Screened	0	Further study needed to confirm connection to ferroptosis.	V-type proton ATPase subunit G 2	O95670	VATG2_HUMAN	24844246	May promote ferroptosis.	44196
43	VEGFA	Vascular endothelial growth factor A	HGNC:12680	Up-regulated (>= 2 fold) in erastin-treated samples.	RNA-seq	Human	HT-1080 cells	Screened	0	Further study needed to confirm connection to ferroptosis.	Vascular endothelial growth factor A	P15692	VEGFA_HUMAN	24844246	May promote ferroptosis.	44196
44	GDF15	Growth differentiation factor 15	HGNC:30142	Up-regulated (>= 2 fold) in erastin-treated samples.	RNA-seq	Human	HT-1080 cells	Screened	0	Further study needed to confirm connection to ferroptosis.	Growth/differentiation factor 15	Q99988	GDF15_HUMAN	24844246	May promote ferroptosis.	44196
45	TUBE1	Tubulin epsilon 1	HGNC:20775	Up-regulated (>= 2 fold) in erastin-treated samples.	RNA-seq	Human	HT-1080 cells	Screened	0	Further study needed to confirm connection to ferroptosis.	Tubulin epsilon chain	Q9UJT0	TBE_HUMAN	24844246	May promote ferroptosis.	44196
46	ARRDC3	Arrestin domain containing 3	HGNC:29263	Up-regulated (>= 2 fold) in erastin-treated samples.	RNA-seq	Human	HT-1080 cells	Screened	0	Further study needed to confirm connection to ferroptosis.	Arrestin domain-containing protein 3	Q96B67	ARRD3_HUMAN	24844246	May promote ferroptosis.	44196
47	CEBPG	CCAAT enhancer binding protein gamma	HGNC:1837	Up-regulated (>= 2 fold) in erastin-treated samples.	RNA-seq	Human	HT-1080 cells	Screened	0	Further study needed to confirm connection to ferroptosis.	CCAAT/enhancer-binding protein gamma	P53567	CEBPG_HUMAN	24844246	May promote ferroptosis.	44196
48	SNORA16A	Small nucleolar RNA, H/ACA box 16A	HGNC:32605	Down-regulated (>= 2 fold) in erastin-treated samples.	RNA-seq	Human	HT-1080 cells	Screened	0	Further study needed to confirm connection to ferroptosis.	_NA_	_NA_		24844246	May inhibit ferroptosis.	44196
49	RGS4	Regulator of G protein signaling 4	HGNC:10000	Down-regulated (>= 2 fold) in erastin-treated samples.	RNA-seq	Human	HT-1080 cells	Screened	0	Further study needed to confirm connection to ferroptosis.	Regulator of G-protein signaling 4	P49798	RGS4_HUMAN	24844246	May inhibit ferroptosis.	44196
50	BLOC1S5-TXNDC5	BLOC1S5-TXNDC5 readthrough (NMD candidate)	HGNC:42001	Down-regulated (>= 2 fold) in erastin-treated samples.	RNA-seq	Human	HT-1080 cells	Screened	0	Further study needed to confirm connection to ferroptosis.	_NA_	_NA_		24844246	MUTED-TXNDC5 in article. May inhibit ferroptosis.	44196
51	LOC390705	_NA_	_NA_	Down-regulated (>= 2 fold) in erastin-treated samples.	RNA-seq	Human	HT-1080 cells	Screened	0	Further study needed to confirm connection to ferroptosis.	_NA_	_NA_		24844246	Not found in HGNC. May inhibit ferroptosis.	44196
52	EIF2S1	eukaryotic translation initiation factor 2 subunit alpha	HGNC:3265	Phosphorylated in erastin-treated sample.	Western blot	Human	HT-1080 cells	Deduced	0	_NA_	Eukaryotic translation initiation factor 2 subunit 1	P05198	IF2A_HUMAN	24844246	eIF2alpha in article. May promote ferroptosis.	44196
53	KIM-1	Kidney injury molecule-1	_NA_	Down-regulated upon Fer-1 appearance	Real-time quantitative RT-PCR	Mice	Fer-1鈥搕reated CaOx model	Deduced	0	_NA_	_NA_	_NA_		25385600	Not found in HGNC. May promote ferroptosis.	44196
54	IL6	Interleukin 6	HGNC:6018	Down-regulated upon Fer-1 appearance	Real-time quantitative RT-PCR	Mice	Fer-1鈥搕reated CaOx model	Deduced	0	_NA_	Interleukin-6	P05231	IL6_HUMAN	25385600	IL-6 in article. May promote ferroptosis.	44196
55	CXCL2	C-X-C motif chemokine ligand 2	HGNC:4603	Down-regulated upon Fer-1 appearance	Real-time quantitative RT-PCR	Mice	Fer-1鈥搕reated CaOx model	Deduced	0	_NA_	C-X-C motif chemokine 2	P19875	CXCL2_HUMAN	25385600	May promote ferroptosis.	44196
56	RELA	RELA proto-oncogene, NF-kB subunit	HGNC:9955	Down-regulated upon Fer-1 appearance	Real-time quantitative RT-PCR	Mice	Fer-1鈥搕reated CaOx model	Deduced	0	_NA_	Transcription factor p65	Q04206	TF65_HUMAN	25385600	p65 in article. May promote ferroptosis.	44196
57	HSD17B11	Hydroxysteroid 17-beta dehydrogenase 11	HGNC:22960	Enriched in RSL3-resistant cells.	Gene trap insertion	Human	Chronic myeloid leukemia cell line KBM7	Screened	0	_NA_	Estradiol 17-beta-dehydrogenase 11	Q8NBQ5	DHB11_HUMAN	25965523	May promote ferroptosis.	44196
58	AGPAT3	1-acylglycerol-3-phosphate O-acyltransferase 3	HGNC:326	Enriched in RSL3-resistant cells.	Gene trap insertion	Human	Chronic myeloid leukemia cell line KBM7	Screened	0	_NA_	1-acyl-sn-glycerol-3-phosphate acyltransferase gamma	Q9NRZ7	PLCC_HUMAN	25965523	May promote ferroptosis.	44196
59	SETD1B	SET domain containing 1B, histone lysine methyltransferase	HGNC:29187	Enriched in GPX4 inhibitor ML162-resistant cells.	Gene trap insertion	Human	Chronic myeloid leukemia cell line KBM7	Screened	0	_NA_	Histone-lysine N-methyltransferase SETD1B	Q9UPS6	SET1B_HUMAN	25965523	May promote ferroptosis.	44196
60	HMOX1	Heme oxygenase 1	HGNC:5013	Its expression increased in response to artesunate-induced ferroptosis, indicating activation of ROS-mediated signaling pathways.	Western blotting	Human	Pancreatic adenocarcinoma cell line Panc-1 cells	Deduced	0	_NA_	Heme oxygenase 1	P09601	HMOX1_HUMAN	26097885	HO-1 in article. May promote ferroptosis.	44196
61	TF	Transferrin	HGNC:11740	Its expression is decreased in patients.	Gene expression analysis	Human	Patient PDAC tissues	Deduced	0	_NA_	Serotransferrin	P02787	TRFE_HUMAN	26097885	May promote ferroptosis.	44196
62	FTL	Ferritin light chain	HGNC:3999	Its expression is decreased in patients.	Gene expression analysis	Human	Patient PDAC tissues	Deduced	0	_NA_	Ferritin light chain	P02792	FRIL_HUMAN	26097885	May promote ferroptosis.	44196
63	RPL8	Ribosomal protein L8	HGNC:10368	Significantly reduced in tumor tissues	Gene expression analysis	Human	Patient PDAC tissues	Deduced	0	_NA_	60S ribosomal protein L8	P62917	RL8_HUMAN	26097885	May promote ferroptosis.	44196
64	ATP5MC3	ATP synthase membrane subunit c locus 3	HGNC:843	Significantly reduced in tumor tissues	Gene expression analysis	Human	Patient PDAC tissues	Deduced	0	_NA_	ATP synthase F(0) complex subunit C3	P48201	AT5G3_HUMAN	26097885	ATP5G3 in article. May promote ferroptosis.	44196
65	TFRC	Transferrin receptor	HGNC:11763	Expression of this gene is increased in patients.	Gene expression analysis	Human	Patient PDAC tissues	Deduced	0	_NA_	Transferrin receptor protein 1	P02786	TFR1_HUMAN	26097885	May inhibit ferroptosis.	44196
66	MAFG	MAF bZIP transcription factor G	HGNC:6781	The interaction between NRF2 and MafG was increased in response to erastin and sorafenib.	Western blot	Human, mice	HepG2, Hepa1鈥?, Hep3B, and SNU鈥?82 cells	Deduced	0	_NA_	Transcription factor MafG	O15525	MAFG_HUMAN	26403645	May inhibit ferroptosis.	44196
67	IL33	Interleukin 33	HGNC:16028	IL-33 upregulation is a feature of ferroptosis. Ferrostatin-1, an inhibitor of ferroptosis, prevented the upregulation of IL-33.	Western blot, quantitative PCR, ELISA	Mice	C57BL/6 mice	Deduced	0	_NA_	Interleukin-33	O95760	IL33_HUMAN	27352622	IL-33 in article. May promote ferroptosis.	44196
68	FTH1	Ferritin heavy chain 1	HGNC:3976	An increase of endogenous FTH1 level during ferroptosis. Degradation of FTH1 protein upon ferroptosis induction.	Immunoblotting, q-PCR	Human	HT1080 cells	Validated	0	An error may exist in the original article, where the authors wrote "ferritin light chain 1 (FTH1)". According to HGNC, FTH1 is the official symbol for "ferritin heavy chain 1".	Ferritin heavy chain	P02794	FRIH_HUMAN	27514700	_NA_	44196
69	SLC40A1	Solute carrier family 40 member 1	HGNC:10909	Erastin-induced mRNA expression is upregulated in FANCD2-deficient cells.	Q-PCR	Mice	Bone marrow stromal cells	Validated	0	Used as a marker in this study but has been proved to be a suppressor (PMID 27441659).	Solute carrier family 40 member 1	Q9NP59	S40A1_HUMAN	27773819	May promote ferroptosis.	44196
70	TF	Transferrin	HGNC:11740	Erastin-induced mRNA expression is upregulated in FANCD2-deficient cells.	Q-PCR	Mice	Bone marrow stromal cells	Validated	0	Used as a marker in this study but has been proved to be a driver (PMID 27441659).	Serotransferrin	P02787	TRFE_HUMAN	27773819	May promote ferroptosis.	44196
71	TFRC	Transferrin receptor	HGNC:11763	Erastin-induced mRNA expression is upregulated in FANCD2-deficient cells.	Q-PCR	Mice	Bone marrow stromal cells	Validated	0	Used as a marker in this study but has been proved to be a driver (PMID 27514700).	Transferrin receptor protein 1	P02786	TFR1_HUMAN	27773819	May promote ferroptosis.	44196
72	FTH1	Ferritin heavy chain 1	HGNC:3976	Erastin-induced mRNA expression is downregulated in FANCD2-deficient cells.	Q-PCR, western blot	Mice	Bone marrow stromal cells	Validated	0	Used as a marker in this study but has been proved to be a suppressor (PMID 26403645).	Ferritin heavy chain	P02794	FRIH_HUMAN	27773819	May inhibit ferroptosis.	44196
73	GPX4	Glutathione peroxidase 4	HGNC:4556	Erastin-induced mRNA expression is downregulated in FANCD2-deficient cells.	Q-PCR, western blot	Mice	Bone marrow stromal cells	Validated	0	Used as a marker in this study but has been proved to be a suppressor (PMID 25824823).	Phospholipid hydroperoxide glutathione peroxidase	P36969	GPX4_HUMAN	27773819	May inhibit ferroptosis.	44196
74	HAMP	Hepcidin antimicrobial peptide	HGNC:15598	Erastin-induced mRNA expression is downregulated in FANCD2-deficient cells.	Q-PCR	Mice	Bone marrow stromal cells	Deduced	0	_NA_	Hepcidin	P81172	HEPC_HUMAN	27773819	May inhibit ferroptosis.	44196
75	HSPB1	Heat shock protein family B (small) member 1	HGNC:5246	Erastin-induced mRNA expression is downregulated in FANCD2-deficient cells.	Q-PCR	Mice	Bone marrow stromal cells	Validated	0	Used as a marker in this study but has been proved to be a suppressor (PMID 25728673).	Heat shock protein beta-1	P04792	HSPB1_HUMAN	27773819	May inhibit ferroptosis.	44196
76	NFE2L2	Nuclear factor, erythroid 2 like 2	HGNC:7782	Erastin-induced mRNA expression is downregulated in FANCD2-deficient cells.	Q-PCR	Mice	Bone marrow stromal cells	Validated	0	Used as a marker in this study but has been proved to be a suppressor (PMID 27015352).	Nuclear factor erythroid 2-related factor 2	Q16236	NF2L2_HUMAN	27773819	NRF2 in article. May inhibit ferroptosis.	44196
77	STEAP3	STEAP3 metalloreductase	HGNC:24592	Erastin-induced mRNA expression is downregulated in FANCD2-deficient cells.	Q-PCR	Mice	Bone marrow stromal cells	Deduced	0	_NA_	Metalloreductase STEAP3	Q658P3	STEA3_HUMAN	27773819	May inhibit ferroptosis.	44196
78	DRD5	Dopamine receptor D5	HGNC:3026	Ferroptotic erastin induces DRD5 gene expression in ferroptosis.	Western blot, Q-PCR	Human	PANC1 cells	Deduced	0	_NA_	D(1B) dopamine receptor	P21918	DRD5_HUMAN	27793671	May promote ferroptosis.	44196
79	GPX4	Glutathione peroxidase 4	HGNC:4556	Erastin promoted GPX4 degradation. Antiferroptotic dopamine increased the protein stability of glutathione peroxidase 4.	Western blot, Q-PCR	Human	PANC1 cells	Deduced	0	Has been proved to be a suppressor (PMID 25824823).	Phospholipid hydroperoxide glutathione peroxidase	P36969	GPX4_HUMAN	27793671	May inhibit ferroptosis.	44196
80	DRD4	Dopamine receptor D4	HGNC:3025	Antiferroptotic dopamine suppressed dopamine receptor D4 protein degradation. Ferroptotic erastin promotes DRD4 protein degradation.	Western blot, Q-PCR	Human	PANC1 cells	Deduced	0	_NA_	D(4) dopamine receptor	P21917	DRD4_HUMAN	27793671	May inhibit ferroptosis.	44196
81	MAP3K5	Mitogen-activated protein kinase kinase kinase 5	HGNC:6857	Cold stress evokes ferroptosis, and the ASK1鈥恜38 pathway is activated downstream of lipid peroxide, leading to the cell death. ASK1鈥恜38 axis is also activated in the erastin鈥恑nduced ferroptosis model.	LDH assay, immunoblot, RNAi, CCK-8	Human	A549 cells	Deduced	0	_NA_	Mitogen-activated protein kinase kinase kinase 5	Q99683	M3K5_HUMAN	28887319	ASK1 in article. May promote ferroptosis.	44196
82	MAPK14	Mitogen-activated protein kinase 14	HGNC:6876	Cold stress evokes ferroptosis, and the ASK1鈥恜38 pathway is activated downstream of lipid peroxide, leading to the cell death. ASK1鈥恜38 axis is also activated in the erastin鈥恑nduced ferroptosis model.	LDH assay, immunoblot, RNAi, CCK-8	Human	A549 cells	Deduced	0	_NA_	Mitogen-activated protein kinase 14	Q16539	MK14_HUMAN	28887319	p38 in article. May promote ferroptosis.	44196
83	SLC2A1	Solute carrier family 2 member 1	HGNC:11005	Increased at LSH overexpression. Decreased at LSH knockdown. LSH can inhibit ferroptosis.	ChIP analysis, RT-qPCR	Human	H358, A549 cells	Deduced	0	_NA_	Solute carrier family 2	P11166	GTR1_HUMAN	28900510	GLUT1 in article. May inhibit ferroptosis.	44196
84	SLC2A3	Solute carrier family 2 member 3	HGNC:11007	Decreased at LSH knockdown. LSH can inhibit ferroptosis.	RT-qPCR	Human	H358, A549 cells	Deduced	0	_NA_	Solute carrier family 2	P11169	GTR3_HUMAN	28900510	GLUT3 in article. May inhibit ferroptosis.	44196
85	SLC2A6	Solute carrier family 2 member 6	HGNC:11011	Increased at LSH overexpression. Decreased at LSH knockdown. LSH can inhibit ferroptosis.	RT-qPCR	Human	H358, A549 cells	Deduced	0	_NA_	Solute carrier family 2	Q9UGQ3	GTR6_HUMAN	28900510	GLUT6 in article. May inhibit ferroptosis.	44196
86	SLC2A8	Solute carrier family 2 member 8	HGNC:13812	Decreased at LSH knockdown. LSH can inhibit ferroptosis.	RT-qPCR	Human	H358, A549 cells	Deduced	0	_NA_	Solute carrier family 2	Q9NY64	GTR8_HUMAN	28900510	GLUT8 in article. May inhibit ferroptosis.	44196
87	SLC2A12	Solute carrier family 2 member 12	HGNC:18067	Increased at LSH overexpression. Decreased at LSH knockdown. LSH can inhibit ferroptosis.	RT-qPCR	Human	H358, A549 cells	Deduced	0	_NA_	Solute carrier family 2	Q8TD20	GTR12_HUMAN	28900510	GLUT12 in article. May inhibit ferroptosis.	44196
88	GLUT13	_NA_	_NA_	Increased at LSH overexpression. Decreased at LSH knockdown. LSH can inhibit ferroptosis.	RT-qPCR	Human	H358, A549 cells	Deduced	0	_NA_	_NA_	_NA_		28900510	Not found in HGNC. May inhibit ferroptosis.	44196
89	SLC2A14	Solute carrier family 2 member 14	HGNC:18301	Decreased at LSH knockdown. LSH can inhibit ferroptosis.	RT-qPCR	Human	H358, A549 cells	Deduced	0	_NA_	Solute carrier family 2	Q8TDB8	GTR14_HUMAN	28900510	GLUT14 in article. May inhibit ferroptosis.	44196
90	EIF2AK4	Eukaryotic translation initiation factor 2 alpha kinase 4	HGNC:19687	CHAC1 degradation of GSH enhances cystine-starvation-induced ferroptosis through the activated GCN2-eIF2 alpha-ATF4 pathway.	Western blot, real-time PCR, cell viability assay, siRNA, GSH assay kit	Human	MDA-MB-231, Hs 578T, and HCC 1937 cells	Deduced	0	_NA_	eIF-2-alpha kinase GCN2	Q9P2K8	E2AK4_HUMAN	29383104	GCN2 in article. May promote ferroptosis.	44196
91	EIF2S1	eukaryotic translation initiation factor 2 subunit alpha	HGNC:3265	CHAC1 degradation of GSH enhances cystine-starvation-induced ferroptosis through the activated GCN2-eIF2 alpha-ATF4 pathway.	Western blot, real-time PCR, cell viability assay, siRNA, GSH assay kit	Human	MDA-MB-231, Hs 578T, and HCC 1937 cells	Deduced	0	_NA_	Eukaryotic translation initiation factor 2 subunit 1	P05198	IF2A_HUMAN	29383104	eIF2alpha in article. May promote ferroptosis.	44196
92	ATF4	Activating transcription factor 4	HGNC:786	CHAC1 degradation of GSH enhances cystine-starvation-induced ferroptosis through the activated GCN2-eIF2 alpha-ATF4 pathway.	Western blot, real-time PCR, cell viability assay, siRNA, GSH assay kit	Human	MDA-MB-231, Hs 578T, and HCC 1937 cells	Deduced	0	_NA_	Cyclic AMP-dependent transcription factor ATF-4	P18848	ATF4_HUMAN	29383104	May promote ferroptosis.	44196
93	ALOX5	Arachidonate 5-lipoxygenase	HGNC:435	Overexpression sensitizes cells to ferroptosis.	Western blot, mass spectrometry, cell viability assay, gene overexpression	Human	HEK293 cells	Deduced	0	Not essential but may play a role in ferroptotis initiation.	Arachidonate 5-lipoxygenase	P09917	LOX5_HUMAN	29632885	5-LOX in article	44196
94	ALOX12	Arachidonate 12-lipoxygenase, 12S type	HGNC:429	Overexpression sensitizes cells to ferroptosis.	Western blot, mass spectrometry, cell viability assay, gene overexpression	Human	HEK293 cells	Deduced	0	Not essential but may play a role in ferroptotis initiation.	Arachidonate 12-lipoxygenase	P18054	LOX12_HUMAN	29632885	p12-LOX in article	44196
95	ALOX15	Arachidonate 15-lipoxygenase	HGNC:433	Overexpression sensitizes cells to ferroptosis.	Western blot, mass spectrometry, cell viability assay, gene overexpression	Human	HEK293 cells	Deduced	0	Not essential but may play a role in ferroptotis initiation.	Arachidonate 15-lipoxygenase	P16050	LOX15_HUMAN	29632885	15-LOX-1 in article	44196
96	ALOX5	Arachidonate 5-lipoxygenase	HGNC:435	Necessary for hemin鈥恑nduced ferroptosis in vitro.	qRT-PCR, immunoblotting, MTT assay	Mice	C57BL/6 and pregnant CD1 mice, primary cortical neurons	Deduced	0	_NA_	Arachidonate 5-lipoxygenase	P09917	LOX5_HUMAN	30294906	May promote ferroptosis.	44196
97	ACSF2	Acyl-CoA synthetase family member 2	HGNC:26101	Increased in ferroptotic events. Decreased in DFO-induced resistance to ferroptosis.	Western blot, glutathione detection, RT-qPCR, immunofluorescence staining	Rat	Wistar rats	Deduced	0	_NA_	Medium-chain acyl-CoA ligase ACSF2	Q96CM8	ACSF2_HUMAN	30539824	There is a corrigendum for this article. May promote ferroptosis.	44196
98	IREB2	Iron responsive element binding protein 2	HGNC:6115	Increased in ferroptotic events. Decreased in DFO-induced resistance to ferroptosis.	Western blot, glutathione detection, RT-qPCR, immunofluorescence staining	Rat	Wistar rats	Deduced	0	_NA_	Iron-responsive element-binding protein 2	P48200	IREB2_HUMAN	30539824	There is a corrigendum for this article. May promote ferroptosis.	44196
99	GPX4	Glutathione peroxidase 4	HGNC:4556	Upregulated in DFO-induced resistance to ferroptosis.	Western blot, glutathione detection, RT-qPCR, immunofluorescence staining	Rat	Wistar rats	Validated	0	Inhibits ferroptosis but used as a marker in this study.	Phospholipid hydroperoxide glutathione peroxidase	P36969	GPX4_HUMAN	30539824	There is a corrigendum for this article.	44196
100	HMGB1	High mobility group box 1	HGNC:4983	Associated with ferroptotic cell death. Ferroptosis activators induce HMGB1 release.	ELISA, western blot, RNAi	Human, mice	HT1080 and PANC1 cells, mouse embryonic fibroblasts	Deduced	0	_NA_	High mobility group protein B1	P09429	HMGB1_HUMAN	30686534	May promote ferroptosis.	44196
101	HMOX1	Heme oxygenase 1	HGNC:5013	Required for DOX-induced ferroptosis.	RNA-seq, qRT-PCR, HIS	Mice	Mice	Deduced	0	_NA_	Heme oxygenase 1	P09601	HMOX1_HUMAN	30692261	May promote ferroptosis.	44196
102	NFE2L2	Nuclear factor, erythroid 2 like 2	HGNC:7782	DOX treatment induced ferroptosis. Protein and mRNA levels of Nrf2 were increased after DOX treatment.	RNA-seq, QuantiChrom Heme Assay Kit, iron staining, qRT-PCR, survival curve, HIS	Mice	Mice	Deduced	0	_NA_	Nuclear factor erythroid 2-related factor 2	Q16236	NF2L2_HUMAN	30692261	NRF2 in article.	44196
103	ELAVL1	ELAV like RNA binding protein 1	HGNC:3312	Binds to and increases the expression of the negative ferroptosis regulator LINC00336.	RNA pulldown, mass spectrometry, qRT-PCR, gene overexpression, gene knockdown, western blot	Human	H358, PC9, SPC-A-1, and A549 cells	Deduced	0	_NA_	ELAV-like protein 1	Q15717	ELAV1_HUMAN	30787392	May inhibit ferroptosis.	44196
104	SLC3A2	Solute carrier family 3 member 2	HGNC:11026	Strongly correlated with resistance to ferroptosis inducers.	Western blot, cell viability assay, cell viability assay, MDA assay, glutamate assay	Human	HT-1080 cells	Deduced	0	_NA_	4F2 cell-surface antigen heavy chain	P08195	4F2_HUMAN	31043744	May inhibit ferroptosis.	44196
105	SLC7A11	Solute carrier family 7 member 11	HGNC:11059	Strongly correlated with resistance to ferroptosis inducers.	Western blot, cell viability assay, cell viability assay, MDA assay, glutamate assay	Human	HT-1080 cells	Deduced	0	_NA_	Cystine/glutamate transporter	Q9UPY5	XCT_HUMAN	31043744	May inhibit ferroptosis.	44196
106	TFAP2C	Transcription factor AP-2 gamma	HGNC:11744	Activated by ferroptosis inhibitor selenium.	Behavioral analysis, infarct volume analysis, immunocytochemistry, TUNEL staining, fluoro-jade Staining, qRT-PCR, cell death assay, ChIP assay, siRNA, western blot, immunoblotting, RNA-seq, mass spectrometry	Mice	C57BL/6 mice, primary cortical neurons, HT22 murine hippocampal cells	Deduced	0	_NA_	Transcription factor AP-2 gamma	Q92754	AP2C_HUMAN	31056284	May inhibit ferroptosis.	44196
107	SP1	Sp1 transcription factor	HGNC:11205	Activated by ferroptosis inhibitor selenium.	Behavioral analysis, infarct volume analysis, immunocytochemistry, TUNEL staining, fluoro-jade Staining, qRT-PCR, cell death assay, ChIP assay, siRNA, western blot, immunoblotting, RNA-seq, mass spectrometry	Mice	C57BL/6 mice, primary cortical neurons, HT22 murine hippocampal cells	Deduced	0	_NA_	Transcription factor Sp1	P08047	SP1_HUMAN	31056284	May inhibit ferroptosis.	44196
108	HBA1	Hemoglobin subunit alpha 1	HGNC:4823	Upregulated in cells treated with ferroptosis inducer erastin. Stimulates ferroptosis possibly in a GSH-dependent manner.	Tandem mass tags, RNA-seq, DNase-seq, qPCR, Western blot, IHC	Human	HepG2, Bel-7402 cells	Deduced	0	_NA_	Hemoglobin subunit alpha	P69905	HBA_HUMAN	31108460	May promote ferroptosis.	44196
109	NNMT	Nicotinamide N-methyltransferase	HGNC:7861	Upregulated in cells treated with ferroptosis inducer erastin. Stimulates ferroptosis possibly in a GSH-dependent manner.	Tandem mass tags, RNA-seq, DNase-seq, qPCR, Western blot, IHC	Human	HepG2, Bel-7402 cells	Deduced	0	_NA_	Nicotinamide N-methyltransferase	P40261	NNMT_HUMAN	31108460	May promote ferroptosis.	44196
110	PLIN4	Perilipin 4	HGNC:29393	Upregulated in cells treated with ferroptosis inducer erastin. Stimulates ferroptosis possibly in a GSH-dependent manner.	Tandem mass tags, RNA-seq, DNase-seq, qPCR, Western blot, IHC	Human	HepG2, Bel-7402 cells	Deduced	0	_NA_	Perilipin-4	Q96Q06	PLIN4_HUMAN	31108460	May promote ferroptosis.	44196
111	HIC1	HIC ZBTB transcriptional repressor 1	HGNC:4909	Essential for stimulation of pro-ferroptotic gene transcription upon ferroptosis induction.	Immunohistochemistry, immunofluorescence, western blot, qPCR, metabolites examination, ChIP	Human	HepG2, Bel-7402 cells	Deduced	0	_NA_	Hypermethylated in cancer 1 protein	Q14526	HIC1_HUMAN	31108460	May promote ferroptosis.	44196
112	STMN1	Stathmin 1	HGNC:6510	Downregulated in cells treated with ferroptosis inducer erastin. Suppresses ferroptosis possibly in a GSH-dependent manner.	Tandem mass tags, RNA-seq, DNase-seq, qPCR, Western blot, IHC	Human	HepG2, Bel-7402 cells	Deduced	0	_NA_	Stathmin	P16949	STMN1_HUMAN	31108460	May inhibit ferroptosis.	44196
113	RRM2	Ribonucleotide reductase regulatory subunit M2	HGNC:10452	Downregulated in cells treated with ferroptosis inducer erastin. Suppresses ferroptosis possibly in a GSH-dependent manner.	Tandem mass tags, RNA-seq, DNase-seq, qPCR, Western blot, IHC	Human	HepG2, Bel-7402 cells	Deduced	0	_NA_	Ribonucleoside-diphosphate reductase subunit M2	P31350	RIR2_HUMAN	31108460	May inhibit ferroptosis.	44196
114	CAPG	Capping actin protein, gelsolin like	HGNC:1474	Downregulated in cells treated with ferroptosis inducer erastin. Suppresses ferroptosis possibly in a GSH-dependent manner.	Tandem mass tags, RNA-seq, DNase-seq, qPCR, Western blot, IHC	Human	HepG2, Bel-7402 cells	Deduced	0	_NA_	Macrophage-capping protein	P40121	CAPG_HUMAN	31108460	May inhibit ferroptosis.	44196
115	HNF4A	Hepatocyte nuclear factor 4 alpha	HGNC:5024	Essential for stimulation of anti-ferroptotic gene transcription.	Immunohistochemistry, immunofluorescence, western blot, qPCR, metabolites examination, ChIP	Human	HepG2, Bel-7402 cells	Deduced	0	_NA_	Hepatocyte nuclear factor 4-alpha	P41235	HNF4A_HUMAN	31108460	May inhibit ferroptosis.	44196
116	NGB	Neuroglobin	HGNC:14077	Human neuroglobin (hNgb)-EGFP-expressing SH-SY5Y cells to be significantly more resistant to ferroptosis induction.	Cell death, cell viability, lipid peroxidation assay, RT-qPCR	Human	SH-SY5Y cells	Deduced	0	_NA_	Neuroglobin	Q9NPG2	NGB_HUMAN	31405213	May inhibit ferroptosis.	44196
117	YWHAE	Tyrosine 3-monooxygenase/tryptophan 5-monooxygenase activation protein epsilon	HGNC:12851	Required by RSL3 (a ferroptosis inducer) to inactivate GPX4 (a ferroptosis inhibitor).	Mass spectrometry, siRNA, western blot	Human	HEK293T cells	Deduced	0	_NA_	14-3-3 protein epsilon	P62258	1433E_HUMAN	31581313	14-3-3epsilon in article. May promote ferroptosis.	44196
118	GABPB1	GA binding protein transcription factor subunit beta 1	HGNC:4074	Downregulated by lncRNA GABPB1-AS1 upon erastin treatment.	RT-qPCR, western blot, siRNA, cell viability, lipid peroxidation assay	Human	HepG2, Huh7, and Hep3B cells	Deduced	0	_NA_	GA-binding protein subunit beta-1	Q06547	GABP1_HUMAN	31700067	May inhibit ferroptosis.	44196
119	AURKA	Aurora kinase A	HGNC:11393	Inhibition of AURKA or reconstitution of miR-4715-3p inhibited GPX4 and induced cell death, suggesting a link between AURKA and ferroptosis.	qRT-PCR, western blot, lentiviral infection, CellTiter-Glo luminescence assay	Human	OE33, STKM2, MKN45 cells	Predicted	0	_NA_	Aurora kinase A	O14965	AURKA_HUMAN	31740746	May inhibit ferroptosis.	44196
120	MIR4715	microRNA 4715	HGNC:41666	Inhibition of AURKA or reconstitution of miR-4715-3p inhibited GPX4 and induced cell death, suggesting a link between AURKA and ferroptosis.	qRT-PCR, western blot, lentiviral infection, CellTiter-Glo luminescence assay	Human	OE33, STKM2, MKN45 cells	Predicted	0	_NA_	_NA_	_NA_		31740746	miR-4715-3p in article. May promote ferroptosis.	44196
121	RIPK1	Receptor interacting serine/threonine kinase 1	HGNC:10019	Reduced expression results in resistance to ferroptosis.	Cell viability, western blot, RNA-seq, GSH assay, qRT-PCR, immunofluorescence imaging	Human	Patient-derived fibroblasts	Deduced	0	_NA_	Receptor-interacting serine/threonine-protein kinase 1	Q13546	RIPK1_HUMAN	31827280	May promote ferroptosis.	44196
122	PRDX1	Peroxiredoxin 1	HGNC:9352	Necessary to ferroptosis-related lipid peroxidation.	Western blot, siRNA, flow cytometry, cell viability, RT-PCR	Human	Primary corneal endothelial cells, B4G12 and HT1080 cells	Deduced	0	_NA_	Peroxiredoxin-1	Q06830	PRDX1_HUMAN	31901729	May promote ferroptosis.	44196
123	MIR30B	microRNA 30b	HGNC:31625	Upregulation of miR-30b-5p in preeclampsia models plays a pivotal role in ferroptosis.	GSH assay, MDA measurement, western blot, immunohistochemistry, microarray, RT-qPCR, labile iron assay, cell viability, LDH assay	Human, rat	Trophoblasts, preeclampsia model, HTR-8/SVneo and TEV-1 cells	Deduced	0	_NA_	_NA_	_NA_		31926626	miR-30b-5p in article. May promote ferroptosis.	44349
124	MMP13	matrix metallopeptidase 13	HGNC:7159	Moreover, erastin, the most classic inducer of ferroptosis, promoted matrix metalloproteinase 13 (MMP13) expression while inhibited type II collagen (collagen II) expression in chondrocytes.	Gene expression analysis	Human	chondrocytes	Deduced	0					33376672		44371
125	LRRFIP1	LRR binding FLII interacting protein 1	HGNC:6702	Furthermore, LRRFIP1 levels were increased by pro-oxidant conditions such as ODG or the ferroptosis inducer erastin.	Co-Immunoprecipitation Assays, LC-MS/MS, Immunocytochemistry	Rat	pregnant rats	Deduced	0					33265962	May promote ferroptosis.	44403
